# Supplementary material for: Association of day 4 cumulative fluid balance with mortality in critically ill patients with influenza: A multicenter retrospective cohort study in Taiwan
Source: PLoS One. 2018 Jan 9;13(1):e0190952. doi: 10.1371/journal.pone.0190952 (PMC5760042; doi:10.1371/journal.pone.0190952)
Supplement: S1 Dataset — (XLSX) [file pone.0190952.s001.xlsx]

## Sheet: TSIRC raw data  2017 0220 EXCEL
No	Hospital	流水號_1	Intubation	Mortality_30days	Survival_duration_30	Age	Sex	Height	Weight	BMI	Hospital_day	ICU_day	Ventilator_day	Malignancy	Liver disease	CHF	HTN	CVA	CKI	ESRD	Airway	DM	Smoking	Alcoholic	PSI	APACHEII	WBC	Hb	Pltk	CRP	Lactate	Albumin	BUN	Cr	Na	K	FreshHD	AnyHD	Vasopressor_days	D1input	D1output	D2input	D2output	D3input	D3output	D4input	D4output	D5input	D5output
1	5	5019	1	0	22	36	1	175	86	28.0816	21.6604	16.0736	15.5764	0	1	0	0	0	0	0	0	0	0	0	146	26	13630	11.1	53	26.36	50.6			1.24	144	6.1	0	0	1	6098	3470	2326	4910	1453	5390	1445	6330	1411	3290
2	5	5023	1	0	13	64	0	133	45.5	25.7222	13.0125	8.64236	6.57986	0	0	0	0	0	0	0	0	0	0	0	143	25	13120	12.6	344	4.85	15.5		14	0.59	143	3.6	0	0	2	3182	1050	4824	4440	1168	1700	1361	2000	1099	2100
3	5	5033	1	1	21	64	0	154	60	25.2994	21.309	16.625	12.4653	1	1	0	0	0	0	0	0	0	0	0	174	19	16400	10.5	51	5.05	31.2	1.8	29	1.38	131	7.9	0	0	0	2755	23	2340	2130	1543	3320	1391	1750	1494	4980
4	5	5034	1	0	13	56	1	156	52.1	21.4086	13.0576	7.75	5.50347	0	0	0	0	0	0	0	0	0	1	0	135	18	5770	12.8	248	14.4	20.9		22	0.9	128	4.6	0	0	0	2000	400	3955	1820	2173	2600	1074	1850	938	3200
5	5	5038	1	0	30	78	1	163	90	33.8741	43.2417	20.1354	5.86042	0	0	0	1	0	0	0	1	0	0	0	188	29	7690	10.7	175	1.92	10.4	3.4	37	2.1	136	4.9	0	0	1	2077	1970	1699	1710	2277	1710	2588	3160	2159	4110
6	5	5045	1	1	5	58	1	168	69	24.4473	5.40833	5.07917	7.42847	0	0	0	1	1	0	0	0	1	1	0	157	28	16080	14.1	396	34.28	25.2	2.2	28	1.48	143	5.9	0	0	5	2480	120	6024	110	2192	148	3102	144	2084	425
7	5	5011	1	0	27	36	0	154	46	19.3962	27.4257	14.9319	14.5035	0	0	0	0	0	0	0	0	0	0	0	125	20	7160	12.9	100	0.43	66.7	3.7	17	0.74	135	4.9	0	0	8	4576	4310	3102	790	2600	1540	1730	3420	2266	2810
8	5	5029	1	1	12	45	1	163	51	19.1953	11.7681	12.0208	11.7604	0	1	1	0	0	0	0	0	0	0	0	225		14640	10.4	188	2.87	73.5	3.5	39	1.75	127	3	1	1	12	3301	4980	4327	3780	3742	2350	5241	1330	3029	1233
9	5	5039	1	0	30	59	1	167	61	21.8724	50.2743	1.08333	3	0	0	0	1	0	1	1	0	1	0	0	198	41	2450	8.5	10		62.2		49		142	3.4	0	1	3	1800	900	1730	2080	4345	670	2009	950	4321	740
10	5	5055	1	1	2	64	0	160	62.5	24.4141	1.98403	1.65972	1.45833	0	0	0	0	0	0	0	0	0	0	0	163	36	16230	16.5	137	32.94	38.5		33	2.19	140	5.6	1	1	1	3053	80	957
11	5	5087	1	0	30	68	0	154	53	22.3478	36.8007	27.25	40.4479	0	0	1	1	0	1	1	0	1	0	0	147	30	13780	8.5	313		12.7	2			133	5.1	0	1	1	2891	610	2394	50	1889	2310	1390	120	1189
12	5	5001	1	1	14	49	0	165	73	26.8136	13.9979	11.0243	9.97639	0	0	0	0	0	0	0	0	0	0	0	78	23	33180	11.4	106	4.2	8.4	3.2	7	0.77	138	3.4	0	0	2	1920	2130	3100	1100	2950	2400	2510	3580	1520	2165
13	5	5004	1	0	19	57	0	164	89	33.0904	19.4431	13.05	8.77778	0	0	0	0	0	0	0	0	0	0	0	96	14	5450	12.5	146	1.32	15.9		13	0.63	143	3.2	0	0	5	2010	840	3950	3670	1310	3460	1320	2430	1940	1320
14	5	5005	1	0	30	59	1	170	65.5	22.6644	34.2604	15.2292	16.2083	0	0	0	0	0	0	0	0	0	1	0	108	31	17940	9.4	109		11.9	1.6	86	1.72	147	4.9	0	0	14	1300	1600	4640	1840	3630	4000	2340	3240	2250	3610
15	5	5009	1	0	11	26	0	157	109	44.2209	11.1583	6.65625	4.77083	0	0	0	1	0	0	0	0	0	0	0	16	21	12970	13.3	266	15.44	13.6	3.6	10	0.63	137	4	0	0	0	4660	1220	2750	3670	1905	2440	897	1370	860	1710
16	5	5012	0	0	26	40	1	176	125	40.3538	26.0625	24.9951		0	0	0	0	0	0	0	0	0	0	0	49	7	4560	17.4	71	8.39	8.39	3.7	25	1.52	133	4.2	0	0	1	3193	2360	2340	4170	2690	3490	2165	2170	2025	770
17	5	5010	1	0	19	75	1	159	63	24.9199	18.6715	13.1056	8.42708	0	0	0	0	0	0	0	0	0	1	0	104	27	9910	12.2	120		8.6	2.4	17	0.97	137	4.5	0	0	1	4643	790	1634	1950	2005	2470	2100	4350	2340	3980
18	5	5053	1	0	30	64	1	168	56	19.8413	37.0125	23.2736	22.3743	0	0	0	0	0	0	0	0	0	0	0	64	24	4400	9.6	114	3.92		2.7	98	5.74	141	4.6	0	0	0
19	5	5027	1	0	12	50	1	169	68	23.8087	12.275	7.30486	8.95139	0	0	0	0	0	0	0	0	0	0	0	50	25	12600	9.1	343		9.7	3.1	7	0.63	131	3.1	0	0	3
20	5	5076	1	1	1	65	1	164	68	25.2826	0.918056	0.0979167	0.989583	0	0	1	0	0	0	0	0	0	0	0	114	30	11330	15	266	3.02	35.6		19	0.92	132	3.2	0	0	0
21	5	5037	1	1	1	56	0				0.746528	0.1	0.215278	0	0	0	0	0	0	0	0	0	0	0	96	30											0	0	0	2050	25
22	5	5129	0	0	16	63	1	162	64	24.3865	15.8986	2.01111		0	0	0	1	0	0	1	0	0	0	0	83	18	20930	10	148			3.4	92		134	4.5	0	1	2			728		887		966
23	5	5048	1	0	30	63	1	163	69	25.9701	40.1028	10.0104	10.0799	0	1	1	1	0	0	0	0	1	0	0	70	26	5790	12		6.14	25.1	2.2	17	0.56	134	3.9	0	0	4	6962	1550	1594	1020	1946	1300	2057	2910	2254	2120
24	5	5047	1	0	30	47	1	163	51	19.1953	41.7278	23.7778	22.2965	1	0	0	1	0	1	1	0	0	0	0	60	38	7280	11.8	85	23.04	15.6	2.1	96		137	6.2	0	1	0	1645	1235	2361	350	1555	4100	1446	3270	1333	3460
25	5	5051	1	0	20	46	1	170	89	30.7958	20.025	13.8062	12.4236	0	0	0	0	0	0	0	1	0	0	0	115	32	19800	14.2	233	18.61	146.1	2.9	18	1.34	131	3.7	0	0	1	1668	1090	2823	740	2473	870	1335	1360	945	3170
26	5	5067	1	0	22	62	1	155	60	24.974	22.2479	7.73611	11.4653	0	0	0	0	0	0	0	0	0	0	0	10	17	9660	14.6	246	0.92	30	2.4	21	0.81	141	4	0	0		1480	450	1796	5860	1668	3900	2001	2780	1852	1300
27	5	5063	1	0	30	62	1	169	81	28.3604	37.9556	31.8396	26.4083	0	0	0	0	0	0	0	0	0	0	0	35	24	7400	15.1	143	14.44	14.4	2.7	0.67		134	3.4	0	0	13	2746	1605	2788	1250	2051	2000	2172	3500	2249	3940
28	5	5057	1	1	15	88	1	161	40.4	15.5858	15.1889	9.16667	15.125	0	0	0	1	0	0	0	1	0	0	0	20	21	11270	11	200		13.7		19	0.43	158	2.7	0	0		343	640	2179	3250	2174	2460	2188	1430	1824	1050
29	5	5002	1	0	15	59	0	155	67	27.8876	15.0507	10.1806	9.38542	0	1	0	0	0	0	0	1	0	0	0	30	27	7450	11.7	164	6.01	16.3	3.1		0.51	137	3.6	0	0	2	780	590	1770	1270	1652	590	1810	1490	2147	2030
30	5	5008	1	1	18	61	1	170	85	29.4118	17.8021	17.0104	16.6597	0	0	1	0	0	0	0	0	1	0	0	70	25	6680	10.5	135	21.45	21.2	2.3	28	1.45	133	4.7	0	0	2	4332	1350	2017	2810	2017	2720	2139	4200	2370	3160
31	5	5028	1	0	19	61	0	155	69.5	28.9282	18.759	12.0556	8.625	0	0	0	0	0	0	0	1	1	0	0	60	30	6600	10.9	151		19.9	2.3	51	2.25	134	4.4	0	0	1	2149	980	1881	1780	1700	2920	1591	3100	1664	3350
32	5	5046	1	0	30	76	1	164	64	23.7954	34.5493	22.5972	22.691	1	1	0	0	0	1	0	0	0	0	0	50	33	2460	7.9	91	15.21	13.2		82	2.42	139	3.9	1	1	12	1721	850	1826	400	2689	210	1626	100	1695	1650
33	5	5098	1	0	20	60	1	171	72	24.623	20.3125	18.8333	18.2604	0	0	0	0	0	0	0	0	0	0	0	40	31	16110	14.4	117	33.41	9.7	2.2	16	1.08	131	4	0	0	1	2585	2500	2931	1120	1948	3580	1961	2000	2335	4050
34	5	5061	1	0	30	57	1	171	93	31.8047	60.0729	36.1215	46.8958	0	0	0	1	0	0	0	0	0	1	0	146	42	10610	17.4	160	33.6	26.7	2.6	42	5.99	132	4.8	1	1	16	4173	770	1610	800	1935	1200	2190	2000	1844	4160
35	5	5020	1	1	24	69	0	159	50.3	19.8964	23.7097	24.0312	24.116	0	0	1	1	0	1	1	0	0	0	0	208	35	23400	8	137	23.22	77.5	4.1	45		141	4	0	1	24	3055		4096	630	3024	2900	4287	900	2847	4920
36	5	5093	1	1	21	51	0	163	50	18.8189	20.8736	20.9403	26.875	0	0	0	0	0	0	0	0	1	1	0	156	37	19270	11	206	34.86	25.9	1.7	31	0.79	156	3.6	0	0	20	1885	520	5092	2480	2693	3360	3380	4100	5169	5020
37	5	5131	1	1	13	62	1	167	61.5	22.0517	12.8847	12.7708	12.8299	1	1	0	0	0	0	0	0	0	0	1	176	32	5020	16.7	72	2.97	20.2	3.1	28	1.3	130	3.5	0	0	4	4798	1150	6315	1360	4522	2170	3313	2070	1848	1980
38	5	5132	1	0	18	63	1	161	78	30.0914	18.4167	11.8451	10	0	0	0	1	0	0	0	1	0	0	0	92		6560	14.3	193	14.54	14.4	3.1	18	0.9	140	3.4	0	0		623	1400	2768	1600	2587	2310	2496	3030	2889	2430
39	5	5068	1	0	29	70	0	156	57	23.4221	29.2049	9.19097	6.11458	0	0	0	1	0	1	1	0	0	0	0	159	29	8760	7.6	124	14.09	5.7	3.2	120		137	4.9	0	1		606	380	1215	2200	1367	2370	1588	580	1632	3230
40	5	5078	1	0	30	39	0	156	50	20.5457	65.0035	39.2222	64.9757	0	0	0	0	0	1	1	0	0	0	0	118	32	6270	13.1	39	11.39	20.1	3.1	57		126	6.7	0	1	56	3827	1380	2112		1442	4000	1773	3005	1871	2770
41	5	5079	1	0	17	63	1	160	72	28.125	16.5944	7.01042	7.10069	0	0	0	0	0	0	0	0	0	0	0	62	22	4710	12.4	175	13.56	23.7	3.6	19	1.48	140	3	0	0	1	3804	2050	2257	770	1811	2710	1467	3260	1553	3650
42	5	5084	1	1	14	81	1	161	70	27.0051	13.7125	4.98611	6.13403	1	1	0	0	0	0	0	0	0	0	0	211	41	21710	11.9	73	6.302	95	2.5	54	2.94	140	5.2	1	1	6	10848	1805	4380	2850	3488	4855	3534	5515	2069	4702
43	5	5085	1	0	27	69	1	168	67.5	23.9158	27.1861	11.1597	10.3993	1	0	0	0	0	0	0	0	0	0	0	148	32	2750	12.1	58	6.39	16.9	3.1	19	0.77	138	4.8	0	0	2	3134	730	2329	1040	1689	2890	2014	1490	1442	1860
44	5	5090	1	0	30	81	0	152	59	25.5367	39.2	20.9688	20.934	1	0	0	0	0	1	1	0	0	0	0	130	31	20130	11.7	84	14.18	9.7	3.2	62		137	4.2	0	1	21	2874	1330	1821	455	1872		1554	3870	1164	2005
45	5	5100	1	0	30	25	1	161	77	29.7056	57.7674	15.3924	12.3576	0	0	0	0	0	0	0	0	0	0	0	125	25	4950	7.4	97	15.4	4		88	1.42	135	4.3	0	0	0	3553	2510	1759	1870	1618	1980	1571	4900	1748	4710
46	5	5102	1	1	14	58	1	166	70	25.4028	13.5528	12.9826	12.7062	0	0	0	0	0	0	0	1	0	1	0	97	23	9720	13.3	60	32.26	25.3	3	19	1.4	138	3.6	0	0	13	5195	2680	2935	1680	1573	2600	1057	3530	876	4050
47	5	5105	1	0	15	62	0	158	71	28.441	15.125	8.625	8.12153	0	0	0	1	1	0	0	0	0	0	0	186	29	23000	10.2	260	12.14	47.3	3.6	35	1.52	135	3.8	0	0	3	11982	750	3403	3200	2182	2350	1399	4150	1595	4770
48	5	5112	1	0	28	80	1	166	81.5	29.5761	27.9285	13.6063	6.09236	0	0	0	1	0	0	0	1	1	0	0	129	22	12850	10.9	212		14.3			1.08	141	4	0	0	0	100	550	1658	1620	2359	2700	2307	2390	1843	1260
49	5	5120	1	0	20	64	0	161	55.5	21.4112	19.7993	12.7708	10.8903	0	0	0	1	0	0	0	0	0	0	0	103	26	6740	10.5	63	1.848	15.1	3.1	20	1.1	138	4.1	0	0	0	2611	350	3740	1150	1953	2510	1879	3500	1809	5920
50	5	5126	1	0	9	69	1	150	62.8	27.9111	8.99097	6.01042	2.72222	0	0	0	1	0	0	0	1	0	0	0	108	18	22680	12.8	327	1.707	13.9	3.4	24	0.7	143	4.4	0	0	0	2072	600	2049	2740	2049	2890	2647	3030	3382	2750
51	5	5077	1	1	25	58	0	150	74.5	33.1111	25.0139	24.1736	24.8299	0	0	0	1	0	0	0	0	1	0	1	127	37	3300	11.8	186	26.81	45.7	2.5	28	3.03	133	3.6	1	1	12	3922	530	3991	150	1701	850	2403	3080	1693	2470
52	5	5014	1	0	25	80	1	167	68	24.3824	24.6562	9.77431	10.9618	0	0	0	0	0	0	0	0	1	0	0	180	30	14680	11.8	149		16.4	2.2		0.74	140	4.6	0	0	2	3158	550	3958	1870	4294	2280	985	1270	1826	4430
53	5	5050	1	0	14	69	0	157	78.5	31.8471	13.941	6.13542	4.65972	1	1	0	1	0	0	0	0	1	0	0	148	29	7030	11.7	72	5.01	25.9	2.9	6	1.01	137	4	0	0	1	5190	150	2571	2800	1657	950	1776	675	1727	990
54	5	5064	1	0	18	84	1	174	70.4	23.2527	17.9764	7.86111	6.41667	1	0	0	1	0	0	0	0	1	0	1	163	30	18280	10	114	23.44	24.3	2.3	27	1.47	137	3.5	0	0	3	8971	630	1716	1380	1959	1610	1581	3550	1573	3370
55	5	5030	1	0	30	52	1	150	53.7	23.8667	42.7146	29.8507	27.0729	0	0	0	0	0	0	0	0	0	1	1	161	37	22420	9.7	187		91	1.5		2.88	135	3.9	1	1	14	10255	900	3261	790	3735	3830	2922	5860	2213	490
56	6	6001	1	0	16	55	1	169	89.4	31.3014	15.9396	13.891	6.99028	0	0	0	0	0	0	0	0	0	0	0	95	13	2300	15.9	90	10.64	19.5	2.6	17	0.99	132	4.3	0	0	2			1560	1100	3017.5	1390	3055	1830	2732	1400
57	6	6003	1	1	3	47	1	175	79	25.7959	3.12778	3.05139	2.98333	0	0	0	1	0	0	0	0	1	0	0	171	35	5800	13	151		255.9		14	1.5	148	3.4	1	1	3	7502	1330	6239	2310	7865	405	1938
58	6	6005	1	1	23	58	1	170	74.7	25.8478	22.8868	23.0292	23	0	0	0	1	0	0	0	0	1	1	0	137	32	4100	15.8	114	25.7	52.5	3.1	20	0.82	134	3.7	0	0	0	644	540	3464	1410	3864	1670	3729	3380	3592.5	4650
59	6	6006	1	0	30	57	1	164	71	26.398	48.891	6.98889	6.22222	0	0	1	1	0	1	0	0	1	0	0	177	27	9300	8	99	19.49	8.6		113	9.77	131	4.7	1	1	0	989	3600	2460	3350	1920	745	1830	3780	1810	870
60	6	6007	0	0	25	75	0	149	43	19.3685	24.5819	8.96806		0	0	1	0	0	0	0	0	0	0	0	214	17	4200	8.7	97	7.52	15.5		36	1.89	137	4	0	0	0	1757.4	1100	1028.4	3150	1574.5	2060	2370.5	1410	2122	1650
61	6	6008	1	0	29	50	1	165	73	26.8136	28.9972	18.7979	16.9444	0	0	0	0	0	0	0	0	1	1	1	149	23	9300	17.9	57	38	19.5	2.7	13	1.09	121	3.1	0	0	0	2254	1160	1905	1130	2140.5	1500	3037	1810	2470	1000
62	6	6009	1	1	18	63	0	153	53	22.6409	18.1042	16.3861	16.3333	0	0	0	0	0	0	0	0	0	0	0	133	31	3400	12	129		11.9	3.4	4	0.47	128	3.4	0	0	15	2259.5	1870	2829	950	2946	1860	2033	960	4142	6630
63	6	6013	1	1	3	54	1	166	65	23.5883	3.11389	3.25625	3.05278	0	0	0	0	0	1	0	0	1	0	0	183	30	13700	7.2	170	22.27	14	2.7	151	12.36	130	6.3	1	1	3	879	2170	2591	40	2462.8		1040	30
64	6	6014	1	0	30	41	1	174	79	26.0933	34.0146	28.5354	27.3438	0	0	0	0	0	0	0	0	0	0	0	70	16	3800	16.2	165	19.83	15.9	3.6	19	1.05	135	3.6	0	0	0	967.5	2350	1561.5	2120	1854	1270	1796	2030	1977	2090
65	6	6015	1	1	26	51	1	175	70	22.8571	25.9757	18.1382	18.1389	0	1	0	0	0	0	0	0	0	1	0	110	28	7000	13.9	41	4.34	34.2	2.4	20	0.72	136	4.5	1	1		1160	1110	2258	2210	2968.5	3230	2177	2100	1997	2100
66	6	6017	1	0	18	25	0	164	53.5	19.8914	17.5028	10.4201	9.48333	0	0	0	0	0	0	0	0	0	0	0	124	19	13400	8	316	1	126	3.1	14	1.09	137	6.1	0	0	0	2360	1170	2050	1110	1700	850	1680	1300	1580	1500
67	6	6019	1	0	22	59	1	159	89.2	35.2834	22.0083	17.0437	16.3229	0	0	0	1	0	0	0	0	0	1	1	143	17	7400	15.3	113	10.93	16.1	3	11	1.03	128	3.5	0	0	29	1135	1210	2550	1650	2308.5	1400	2504	1400	2890	1550
68	6	6023	1	0	30	60	1	166	68	24.677	96.6639	74.9347	73.9931	0	1	0	1	0	0	0	0	1	1	0		31	8600	12.4	71	19.16		3.3		1.27	131	3.8	0	0	0	1221	1230	1502	1240	1957	1650	2092	1650	2685	2530
69	6	6025	1	1	10	38	0	154	70.5	29.7268	10.109	10.15	10.0924	0	1	0	0	0	0	0	1	0	1	1	177	40	37000	7.3	146	2.76	212.7	1.8	5	1.04	152	3.2	1	1	10	5965	600	4074	3634	11511	16189	4074	890	4403	1030
70	6	6029	1	0	28	65	1	163	80.2	30.1856	27.7632	21.5826	21.1076	0	1	0	1	0	0	0	0	0	0	1	214	29	10200	11.5	136	17.6	35.9		32	2.07	133	4.5	0	0	3	2060	2530	7160	4800	4486	2550	5122	4600	3760	2840
71	6	6030	1	0	12	30	1	170	77.8	26.9204	11.5563	8.69861	8.22222	0	0	0	0	0	0	0	0	0	1	0	100	23	4800	15.6	93	11.07	7.6	2.7	7	1	133	3.4	0	0		2787	3050	2744	1010	2817	990	2408	1980	2190	1540
72	6	6031	1	0	30	58	1	163	65	24.4646	33.0382	28.3542	27.2535	0	0	0	1	0	0	0	0	0	1	0	80	34	9100	14.3	197	22.54	21.1		10	0.91	130	3.9	0	0	5	1910.5	530	2310	1260	2365	1130	1882	1060	1984	1100
73	6	6034	1	0	11	47	1	162	65.7	25.0343	10.9014	6.78472	4.62847	0	0	0	0	0	0	0	0	0	1	0	70	25	3600	14.9	44.7	11.57	12.8	2.9		0.95	133	3.6	0	0	3	836	2500	1750	1260	2080	1620	2266	1500	1654	1170
74	6	6035	1	0	27	69	1	174	73.8	24.3757	27.3118	14.7722	15.7396	0	0	0	1	0	1	0	0	1	0	0	120	37	14400	9.1	301	28.11	11.7	3	122	5.03	122	4.4	0	0	1					2567	480	4266	850	4239	500
75	6	6036	0	0	25	111	1	175	70.5	23.0204	24.9875	6.93542		0	0	0	1	0	1	0	0	1	1	0	90	21	23100	9.2	183	4.4	18.4	3.6	96	3.14	142	4.9	0	0		626	2150	2136	4030	1815	3400	2515	2480	2310	1630
76	6	6037	1	0	14	55	1	160	45.1	17.6172	14.2944	2.91528	5.70139	0	0	0	0	0	0	0	0	0	1	0	70	12	8900	12.6	295	17.55	7.9	2.7	17	0.97	137	4.7	0	0										1100	1260
77	6	6038	1	0	30	21	1	160	66.2	25.8594	42.9924	14.0535	14.9167	0	0	0	1	0	0	0	0	0	1	0	60	20	3500	14.5	115	14.79	8.5	2.6	16	0.91	138	3.2	0	0						1071	720	2262	650
78	6	6039	1	1	12	111	1	172	66.1	22.3432	12.3215	10.2472	9.92361	0	1	0	0	0	0	0	0	1	1	1	130	25	5900	15.3	95	14.31	29.1	3.8	30	1.62	132	3.8	0	0	9	1953.9	2970	2991	2160	2596	1845	3461.3	1145	3611	550
79	6	6040	1	1	17	56	0	153	57	24.3496	16.7965	16.6701	16.75	0	0	0	0	0	0	0	0	0	0	0	20	34	24500	13	198	9.15	170.4	3.9	14	1.56	130	4.2	0	0	12	1262	50	2526	260	3471.5	140	4539.5	130	2622	4307
80	6	6042	1	0	30	44	0	160	75.7	29.5703	75.034	75.1465	74.9792	0	0	0	0	0	0	0	0	0	0	0	120	27	2900	11.2	117	12.42	31.4	2.9	9	0.64	139	3.3	0	0		736	2670	2673	2560	2566	1690	2571	1370	2807	2490
81	6	6043	1	0	30	61	1	168	63.5	22.4986	75.0375	64.0757	59.0694	0	0	0	0	0	0	0	0	0	0	0	120	30	17200	13.3	54		18	2.6	17	1.08	137	4.1	0	0	13	609	500	2363	1480	2378	1960	2378	1960	2533	3220
82	6	6046	1	0	13	59	1				13.0257	6.81111	11.1111	0	0	0	1	0	0	0	0	0	0	0	100	23	23600	16.1	350	2.15	27.8	2.8		1.24	152	3.2	0	0		1683	1450	2350	2000	2390	3150	2250	2830	1960	1850
83	6	6048	1	0	18	62	0	151	58.2	25.5252	18.4208	5.73819	4.08333	0	0	0	1	0	1	0	0	1	0	0	90	21	6100	4.1	198	9.32		3	41	1.71	131	3.9	0	0		430	350	1490	1190	1780	1900	1150	1420	1810	2000
84	6	6049	1	0	23	36	0	156	70.4	28.9283	22.6306	18.4486	16.4444	0	0	0	0	0	0	0	0	0	0	0	105	20	10700	15.5	200	0.41	20.4	2.8	11	0.67	138	3.7	0	0	8	2513.6	1500	1946	4590	3677	3210	3833.5	5810	3732	2600
85	6	6050	1	0	30	76	1	172	78	26.3656	37.4229	15.7215	10.6042	0	0	0	0	0	0	0	0	0	1	0	155	25	13000	12.5	224	24.08	18.3		17	0.68	129	4.1	0	0		608	580	2107	1550	2100	2280	2810	5180	1950	3400
86	6	6051	1	1	4	82	1	172	69.2	23.391	4.02569	2.20417	2.9375	0	0	0	1	1	0	0	0	1	0	0	135	50	5100	9.5	56	11.37	15.6	3.2	55	2.02	133	6.3	0	0				812	565	7026	1229
87	6	6052	1	0	12	42	0				12.0028	3.575	4.02431	0	0	0	0	0	0	0	0	0	1	0	20	11	12600	8.2	87	6.39		3.2	12	0.81	141	3.5	0	0	4							1934	750	2430	3010
88	6	6054	1	0	19	76	0	164	63.8	23.721	19.4382	9.02153	3.98958	0	0	1	1	0	0	0	0	1	0	0	100	21	16500	11.4	217		20.5	3.9	52	2.2	135	3.6	0	0		2010	2170	1910	2020	1910	1650	1700	2590	1520	3100
89	6	6055	1	0	30	67	0	161	71	27.3909	46.3319	39.7958	18.0278	0	0	1	1	1	0	0	0	1	1	0	130	34	18600	9	273		34.5	3.6	48	4.21	141	4	0	0	5	2218.5	1100	1763	3730	2340	1070	1976.5	2100	2186	1890
90	6	6056	1	0	29	58	0	160	77.8	30.3906	29.3535	26.7674	13.9958	0	0	0	1	0	0	0	0	0	1	1	70	30	20400	15.7	295	4.69	71		18	1.53	135	3.7	0	0				2300	790	3220	1330	2450	1550	2060	2000
91	6	6058	1	1	24	77	1	165	74.1	27.2176	23.8667	24.2069	23.8625	0	0	0	1	0	0	0	0	1	0	0	140	30	10100	13.7	184	24.23	48.9	3.4	38	1.69	140	4.2	0	0		2672	850	4446	2410	3341	1450	4815	1200	3698	2160
92	4	4001	1	1	11	45	1	171	72	24.623	10.8736	11.1903		0	0	0	0	0	0	0	0	0	0	1	155	30	2400	6.8	31	20.217	43.6	2.41	87.6	1.71	137	4.9	0	0	1	2604	4136	3461	3842	4084	3412	4412	2844	3520	5332
93	4	4002	1	1	8	80	0	145	52	24.7325	8.02847	8.02847		1	1	0	1	0	0	0	0	1	0	0	210	37	20600	8.6	62	2.076	36.9	1.67	167.5	5.23	121	5	0	0	2	1894	1717	2434	2857	2240	4222	3580	4212	3450	3832
94	4	4003	0	0	16	62	1	173	87	29.0688	15.6715	4.74167		1	1	0	0	0	0	0	0	0	0	0	132	22	5200	9.5	91	17.7		2.22	41.2	2.37	132	4.2	0	0		1940	1442	2405	1983.3	1869.5	2551	1577	2757.9	1706	2406
95	4	4004	1	0	30	46	1	164	68.5	25.4685	48.0528	46.2583		0	1	0	0	0	0	0	0	0	1	1	106	21	5800	14.2	39	10.08	28.5	2	22.6	0.79	135	4.1	0	0	1			2270	2101	2630	1401	3358	3211	3222	2111
96	4	4005	1	1	9	61	1	164	62	23.0518	9.00694	7.15972		1	1	0	0	1	1	0	0	0	0	0	231	27	16700	8.7	138	23.27		1.74	97.6	10.95	138	6.6	1	1		791	300	1247	380	2329	2412	3080	1038	2986	2946
97	4	4006	1	0	30	46	0	159	100	39.5554	31.7194	30.1535		0	1	0	0	0	0	0	0	1	0	0	131	25	9400	9.1	60	10.705	16.5	2.72	41.9	1.21	151	3.4	1	1				3267	6305	3539	2970	3148	2140	2592	2105
98	4	4007	1	1	8	58	1	165	52.5	19.2837	8.09514	8.07083		0	0	0	0	0	0	0	0	0	1	0	148	28	17800	14.5	115	7.842	41.6	2.47	72.8	5.12	138	3.9	0	0	2	1526	460	1835	475	1668	515	1580	455	1523	415
99	4	4009	1	0	30	59	1	171	60	20.5191	43.9896		27.0104	0	0	0	0	0	0	0	0	0	0	0	139	28	16500	8.4	111	16.846		1.81	43.6	1.3	141	4.3	0	0	8	4229	747	5650	837	3856	3617	3830	3717	3142	2800
100	4	4010	1	0	30	80	1	158	62	24.8358	50.0181	46.6201		1	0	0	1	1	1	0	1	1	0	0	210	30	7200	9.6	153	6.76		3.3	203.3	13.39	122	5.8	1	1	16			155	324	1127	712	830	412	1609	2812
101	4	4011	1	0	30	43	1	173	100	33.4124	36.8125	35.8333		0	0	0	0	0	0	0	0	0	0	0	133	23	5400	12.5	135		13.8	3.07	22	1.84	136	4.3	1	1	1	3691	2380	2962	3762	3174	3729	3960	4073	4606	4945
102	4	4012	1	0	30	61	0	163	55	20.7008	67.2833	8.11736	7.38194	0	0	0	1	0	0	0	0	1	0	0	91	22	9900	10	197	6.532	11.6		6.3	0.6	143	2.6	0	0		3465	4330	4495	6430	5755	5750	1460	2217	2090	2081
103	4	4013	0	0	13	87	1	158	57.5	23.0332	13.1972	1.70486		0	0	1	0	0	1	0	0	0	0	0	152	19	19900	13.6	218	29.019		3.7	61.9	2.56	141	4.4	0	0		410	1330	2030	2162	1750	1350			1320	1100
104	4	4014	0	0	8	57	0	165	72	26.4463	7.99167	1.90972		0	0	0	1	0	0	0	0	0	0	0		8	10400	13.4	139	15.43			10.2	1.04	137	3.5	0	0		1990	3500	2050	2020
105	4	4016	0	0	14	36	0	164	82	30.4878	14.2049	7.80347		0	0	0	0	0	0	0	0	0	0	0	46	16	4200	11.2	132	4.409		2.89	3.6	0.38	139	3	0	0		1220	1417	4210	3137	3320	4097	2670	3180	2458	3090
106	4	4017	1	0	16	86	0	149	60	27.0258	16.3757	6.74167	7.38889	1	0	0	1	1	0	0	0	0	0	0	166	15	9200	12	177	2.84	20.8	2.84	17.9	0.77	133	4.2	0	0		600	730	2310	900	1920	850	1960	1510	1920	2070
107	4	4019	1	0	19	53	1	158	70	28.0404	19.1174	7.17847	7.02986	1	0	0	0	0	0	0	0	0	0	1	153	24	6500	12.6	179	35.38	50.6	2.76	22.5	3.76	134	5.4	0	0	3			2916	4020	2796	4560	2568	2788	1937	2690
108	4	4020	1	0	30	58	0	159	59	23.3377	55.9986	26.9111	14.6285	0	0	0	1	0	0	0	0	0	0	0	58	19	6200	12	129	5.926	10.6	2.82	10.6	0.95	134	3.9	0	0	1	1814	1838	3113	1718	2197	1478	2136	1684	2888	1950
109	4	4046	1	0	30	51	1	167	57.3	20.5457	38.2139		33.0722	1	0	0	0	0	0	0	0	0	1	0	121	25	14400	8.2	173	29.506		2.11	19.6	0.95	143	4.5	0	0	5	2111	1136	3365	1714	2681	2854	3110	4104	1944	2214
110	4	4047	1	1	17	69	1	173	60.2	20.1143	17.3306			0	0	0	0	0	0	0	0	0	0	0	169	30	12400	8.4	42	22.47	20.1	2.03	89.3	7.5	127	5.4	1	1	6			1525	1235	3810	1670	2728	367	2871	4310
111	4	4048	1	0	30	67	1	163	64.8	24.3893	30.859			0	0	0	1	0	0	0	0	0	0	0	157	13	26900	11.6	240	14.98	8.9	2.32	29.3	0.76	130	4.2	0	0	1	4611	1580	3160	1476	2846	2356	2672	3583	1997	1556
112	4	4049	1	1	3	51	0	153	59	25.204	3.08264			0	0	0	1	0	0	0	0	0	0	0	171	30	3100	8.7	95	18.65	28.7	2.09	56.3	2.64	138	3.8	1	1	2			2235	247	3279	2328
113	4	4050	1	0	30	87	1	158	51.5	20.6297	47.8632			1	0	0	0	1	0	0	0	0	0	0	177	29	13500	9.6	178	28.799		2.68	34.1	1.69	137	4.3	0	0	9
114	4	4051	1	1	5	60	0	168	62.5	22.1443	4.87778			0	0	0	0	0	0	0	0	1	0	0	130	37	7500	8.1	97	35.15	13.3	2.62	57.8	3.4	133	4.1	0	0	3	1160	940	2340	475	2220	1325	2805	2375	505	225
115	4	4052	1	0	28	35	1	153	100	42.7186	27.6688	14.7528	7.04375	0	0	0	0	0	0	0	0	0	1	0	115	23	13000	15.7	195	21.842	5.9	1.56	42.9	2.09	124	4.5	0	0	4	1060	1850	2588	2020	2650	2280	2730	2928	2114	3968
116	4	4053	1	1	14	76	1	165	65	23.8751	13.941	0.1		0	0	1	1	0	1	1	0	0	0	0	136	23	8600	8.9	135	25.484		2.79	116		145	4	0	1		820	550	1620	850	580	970	860	200	690	450
117	4	4054	1	0	29	49	1	181	69.5	21.2142	28.8639	9.72083	5.71736	0	0	0	0	0	0	0	0	0	0	0	109	29	9300	12.2	124	9.631		2.45	60.6	5.21	136	4.4	1	1				1850	221	6309	1085	3740	3087	2050	727
118	4	4055	1	1	20	22	1	145	34	16.1712	20.0333	10.7	10.6458	0	0	0	0	0	1	0	0	0	0	0	92	15	8800	9.1	71	37.201		2.06	101.4	7.79	146	6	1	1	4	1160		1470	460	1486	390	2184	2610	1557	1090
119	4	4058	1	0	30	62	1	167.9	88.6	31.4291	54.9437	18.6778	17.6458	1	0	0	1	0	0	0	0	0	0	0	112	34	10100	10.3	131	6.911		2.47	12.2	1.16	133	3.7	0	0	0
120	4	4059	1	0	30	49	0	156	61.1	25.1068	48.991	44.9014		0	0	0	0	0	0	0	0	0	0	0	174	17	8200	13	64	20.376	20.4	2.6	13.9	0.71	132	2.2	0	0	7
121	4	4060	1	0	30	60	0	154.3	56	23.521	86.191	70.0736	70.3993	1	0	0	1	0	0	0	0	0	0	0	100	30	11200	6.3	66	10.735	8.9	3.33	57.7	3.04	139	4.1	1	1	2	2767	866	2030	906	1690	2376	2850	366	2920	3946
122	4	4061	1	0	30	51	1	168	65.7	23.2781	60.6222	38.5868	28.5903	0	1	0	1	0	0	0	0	0	0	0	101	21	4800	12	136	8.427	10.1		14.2	0.9	139	3.7	0	0	1	3400	1915	2990	1685	3425	3845	3800	5565	2880	5415
123	4	4080	1	0	30	51	1	176	88	28.4091	37.95	19.691	24.8438	0	1	0	0	0	0	0	0	1	0	0	91	20	11000	13.3	239	17.494		2.76	20.8	0.61	140	4.2	0	0	0	1752	1944	3765	3334	3666	3484	3694	4464	3700	3984
124	4	4083	1	0	30	62	1	172	71	23.9995	62.9201	40.6944	32.634	0	0	0	1	0	0	0	0	1	1	0	102	13	6000	15.1	182	14.985	11.5	2.14	17.6	0.54	130	4.8	0	0	19	810	465	3100	1925	1080	2185	2105	2015	2040	1570
125	4	4084	1	0	30	69	0	150	39.1	17.3778	97.1632	72.2049		1	0	0	0	0	0	0	0	0	0	0	119	14	10000	7.6	269	11.815	14.8	2.91	35.7	0.8	131	3.5	0	0	3	2842	1548	2339	1038	3449	1518	3909	2008	2947	2998
126	4	4085	1	0	0	67	0	145	72	34.2449				0	0	0	1	0	0	0	0	1	0	0	57	16	4500	13.9	202	19.09		3.52	9.9	0.45	134	3.1	1	1	3	2489	3270	2272	1662	2716	1032	2674	1432	2785	3752
127	4	4086	1	1	15	53	1	163	96.8	36.4334	14.7375	15.1285		0	1	0	1	0	0	0	0	1	1	1	123	17	4700	12.9	56	11.22	19	3.4	17.1	0.84	127	3.1	1	1	7	2646	2434	2851	4639	2136	3049	2126	3764	2028.5	1779
128	4	4087	1	0	30	59	0	147	63	29.1545	33.1653	21.8271	11.8403	0	0	0	0	0	0	0	0	0	0	0	69	28	8500	10.4	68	18.78	8.8	2.75	17	0.88	142	4.1	0	0	3	1112	1248	3064	2608	2534	2148	2370	2494	2292	2864
129	4	4088	1	0	30	55	1	173	60	20.0474	46.0639	8.375	20.5312	0	0	0	1	0	0	0	0	0	1	0	75	6	17000	15.3	314	0.37		4.11	39.3	0.79	154	4.3	0	0		410	600	1850	2110	1940	1400	2950	3102	3420	1780
130	4	4089	1	0	30	58	1	160	60.3	23.5547	51.0236	28.0139	19.0576	0	1	0	0	0	0	0	0	1	0	0	108	26	8200	9.7	70	13.241	165.1	2.16	25.2	3.36	146	3.9	1	1		3295	1874	2186	2916	2109	2891	2975	4920	2576	4925
131	4	4090	0	0	6	45	1	171	73.5	25.1359	5.98194	1.95833		0	0	0	0	0	0	0	0	0	1	0	45	6	8800	12.8	150	2.5			9.1	1.14	140	3.6	0	0
132	4	4091	1	0	30	68	1	165	63.5	23.3242	35.0917	34.375		0	0	0	0	0	0	0	0	0	1	0	178	37	15300	13.8	40	24.9	73.3	2.24	54.2	2.66	152	4.3	0	0	2	4610	2030	2860	2885	2660	2990	2750	2355	1905	2380
133	4	4092	1	1	23	55	1	182	87.9	26.5367	22.9313	6.13958		0	0	0	1	0	1	0	0	1	0	0	95	43	4900	10.3	242	24.175	6.8	1.92	81.2	11.66	145	3.5	1	1	2	1085	770	1520	1025	1410	734	1670	1005	1345	1990
134	4	4093	1	0	14	39	1	168	72.5	25.6874	14.0944	10.6736	8.69653	0	0	0	0	0	0	0	0	0	0	0	69	9	6100	17.6	71	24.98	13.5	2.98	9.2	0.69	135	3.7	0	0		380	1012	2320	1605	2636	1865	2911	3165	3397	2755
135	4	4094	0	0	17	73	1	158	50.7	20.3092	17.1465	12.741		0	0	0	1	0	0	0	1	1	1	0	73	14	6500	14.3	110	28.051			20.7	0.82	136	3.6	0	0		320	755	2250	1530	2010	1760	1770	1860	1040	2220
136	4	4095	1	0	30	38	1	178	105	33.1398	32.3236	21.7882	21.9132	0	0	0	0	0	0	0	0	0	0	0	58	29	19700	13.3	240	7.86		3.46	18	1.16	130	4.1	0	0	3			2220	2470	3005	1935	3775	2035	3110	2515
137	4	4096	1	0	16	76	0	153	56.5	24.136	16.3875	6.81042	3.10972	1	0	0	0	0	0	0	1	0	0	0	186	19	13000	10.7	259	18.925		3.77	23.3	0.67	143	3.5	0	0		310	440	250	1395	2180	2145	2360	2485	2330	3020
138	4	4097	1	0	28	48	1	180	82.8	25.5556	27.8993	18.6431	17.6042	0	0	0	1	0	1	1	0	1	0	1	138	25	4800	8.5	126	15.234	8.1	3.48	77.2		134	4	0	1	2	1830	410	1895	495	1745	2495	1770	495	1790	3575
139	4	4098	1	0	26	56	0	150	55.3	24.5778	25.9708	17.2014	15.8854	0	0	0	0	0	0	0	0	0	1	0	106	14	7800	14.9	102	11.183		3.28			137	3.6	0	0	2	820	2330	3055	1580	3205	2880	2875	2730	3130	3730
140	4	4030	1	0	28	82	1	163	45.3	17.0499	27.7882	13.0194	11.8042	0	0	0	0	0	0	0	1	0	1	0	92	19	9000	9.7	84	2.35	13.7		30.9	0.7	140	3.5	0	0		1120	782	1740	1623	1460	1293	1690	1083	1760	1273
141	4	4031	1	0	26	86	0	157	45.6	18.4997	25.9333	7.97153	7.64583	0	0	0	1	0	0	0	0	1	0	0	116	25	9500	8.7	147	6.949	6.9	3.26	24.9	1.01	138	3.1	0	0		530	755	1580	630	2130	920	1190	1410	1450	3070
142	4	4032	1	0	15	57	0	158	54	21.6311	15.3104	4.78056	5.30833	0	0	0	0	1	0	0	0	0	0	0	77	14	5300	12.6	120	7.13		3.12	12	0.65	148	3	0	0	3	1088	899	2389	2174	2360	2304	2594	3794	2000	3070
143	4	4033	1	0	30	49	1	163	78	29.3575	64.1993	38.7278	39.3333	0	0	0	0	0	0	0	0	0	1	1	119	26	9100	17	51	28.12	15.9	3.37	54.1	4.25	140	6.6	1	1	10	1260	755	3300	856	2129	1522	2178	3462	2191	1694
144	4	4034	1	0	30	64	0	163	83	31.2394	29.7896	18.8764	13.875	0	0	0	1	0	0	0	0	0	0	0	74	18	9500	12.3	159	9.89		3.3	16.6	0.61	137	4	0	0	3	2500	2237	1275	1620	2418	1640	3097	2000	2391	3360
145	4	4035	1	0	17	62	0	140	51	26.0204	17.0278	12.9625	9.08681	0	0	0	1	0	0	0	0	0	0	0	62	10	11500	13.3	465	5.26	8	2.92	14.1	0.67	139	4	0	0		2338	2103	2348	1652	2117	1692	2352	2862	2776	3812
146	4	4036	1	0	30	48	1	163	69	25.9701	47.1368	24.209	20.7083	0	0	0	0	0	1	0	0	0	0	0	108	36	9400	17.1	205	15.59		2.7	30	2.9	129	7.8	1	1	9	3198	604	2682	1784	3181	524	3478	724	2418	1274
147	4	4037	1	0	17	45	1	173	60	20.0474	17.3757	7.96597	8.29167	0	1	0	0	0	0	0	0	0	0	0	95	25	14000	12.1	102	36.199	39.7	2.96	9.3	0.9	141	3	0	0	4	2279	3760	2932	4290	3226	3590	3602	2650	3768	3902
148	4	4038	1	1	20	81	1	176	63.4	20.4675	19.8215			0	0	0	1	1	0	0	0	1	0	0	141	28	4400	8.7	229	32.17	19.5		34.6	1.62	132	4.6	0	0	2	920	1035	1810	1744	2163	1479	1954	1915	2128	2062
149	4	4039	1	0	30	53	1	157	85.8	34.8087	30.1549	18.6021	19.1562	0	0	0	1	0	0	0	0	0	1	0	103	23	13000	14.7	230	17.89	20.5		30.7	1.23	142	4.4	0	0		1255	861	3854	2106	2798	2496	2550	2494	3050	2824
150	4	4040	1	0	16	56	1	158	53	21.2306	16.091	10.2576	8.80208	0	1	0	0	0	0	0	0	0	0	1	106	14	7500	9.5	121	16.49		2.8	13.4	0.88	138	3.8	0	0		2359	712	3154	2768	3155	3426	3845	3514	3530	4092
151	4	4042	1	0	19	53	1	165	70.7	25.9688	19.0174	16.0174	15.9653	0	1	0	0	0	0	0	0	0	1	1	113	25	7500	15.5	118	15.256	8	3.1	6.1	0.72	140	4.2	0	0		1633	832	3459	1243	3605	1583	3314	2273	3050	2763
152	4	4043	1	0	23	60	1	165.5	56.6	20.6643	22.9736	7.56181	9.84375	0	0	0	0	0	0	0	0	0	1	0	70	12	8000	11.4	114	13.41	13.6	2.83	16.3	0.98	146	4.1	0	0		820	1071	1500	1428	1750	1568	1665	1518	1650	1618
153	4	4044	1	0	30	81	1	160	62.3	24.3359	82.0965	52.8785	24.0347	0	0	0	1	1	0	0	0	1	0	0	171	23	5900	9.8	170	18.77	48.8	2.33	30	1.51	137	4.7	0	0	11	3149	979	2176	1714	2081	1634	2590	2477	1913	3467
154	4	4045	1	0	23	81	0	155	55.2	22.9761	23.0479	11.0444	2.65208	0	0	0	1	1	0	0	0	0	0	0	101	29	10300	11.3	182	11.103	12.4	2.6	15.8	0.67	138	3.7	0	0	0	1080	1015	2184	3478	2194	4280	2154	4700	2004	3720
155	4	4021	1	0	12	30	0	165	56	20.5693	12.1201	8.04653	6.32292	0	0	0	0	0	0	0	0	0	0	0	60	9	9500	11.2	133			2.48	8.3	0.55	144	3	0	0		2871	975	3933	2180	2865	4600	2732	3930	3430	3100
156	4	4022	1	0	28	41	1	174	94	31.0477	27.9299	104.347	8.04097	0	0	0	0	0	0	0	0	0	1	0	41	5	4500	15.4	178	27.18	12.4	3.4	14	0.66	134	3.8	0	0		990	2594	1630	2639	2790	2644	2390	2264	3083	2424
157	4	4024	1	0	30	51	1	167	65.5	23.486	48.4243	21.3382	17.2861	1	1	0	0	0	0	0	0	0	1	0	191	20	1400	13	54	19.43	17.1	2.63	20.7	0.994	129	2.9	0	0	2	2542	912	2753	1260	2374	2256	2308	2976	2614	4326
158	4	4025	1	0	26	29	0	152	49	21.2084	25.9458	19.9625	19.1458	0	0	0	0	0	0	0	0	0	0	0	59	9	6700	7	267	10.082	8.9	2.3	7.3	0.65	140	3.5	0	0		1051	894	3998	2114	3325	3794	3277	3094	2872	3084
159	4	4026	1	0	16	37	0	162	56	21.3382	15.9458	8.70486	8.44653	0	0	0	0	0	0	0	0	0	0	0	47	6	1700	9.4	149			3.08	6.4	0.67	135	2.9	0	0	2	1130	1166	3884	2880	2598	3578	2480	2002	3005	2492
160	4	4028	1	0	16	60	0	152	62.5	27.0516	16.2889	6.82778	9.38194	0	0	0	0	0	0	0	0	0	0	0	60	10	13500	14.5	432	11.03		3.19	23.4	0.57	141	3.6	0	0	4							647	958
161	4	4029	1	0	30	87	1	170	71	24.5675	58.3271	36.7104	32.5312	0	0	0	1	1	0	0	0	0	0	0	147	26	7200	7.4	109	7.813	9.5	2.16	44.1	1.07	160	3.1	0	0	0			320	880	3760	3755	4520	3170	3410	6450
162	4	4063	1	0	24	57	0	165	83	30.4867	23.9653	9.93194	8.87569	0	0	1	0	0	0	0	0	0	1	0	117	22	11800	11.7	175	6.03	12.2	3.25	5.2	0.7	142	3.4	0	0	4
163	4	4064	0	0	15	63	1	158	75	30.0433	15.4806	3.33889		0	1	0	1	0	0	0	0	1	0	0	113	18	24000	7.4	87	9.65	24.6		36.7	2.16	138	3.7	0	0	3	2039	3070	1637	2464	2272	1990	1290	300
164	4	4076	1	0	17	76	1	156	69	28.3531	16.5431	7.19167	9.48611	0	0	1	1	0	1	0	0	1	0	0	115	27	9600	13.5	199	4.894		2.97	32	1.42	147	3.8	0	0	5	665	1576	1189	3200	1308	3414	2909	2356	3070	2830
165	4	4077	1	0	30	70	1	164	70	26.0262	66.9722	51.9229	50.6278	0	0	0	0	0	0	0	0	0	0	0	80	8	10700	14.9	162	16.58		2.36	27	1.27	141	4	0	0	1			3234	1695	2517	2104	2604	2020	2570	2500
166	4	4079	1	0	30	59	0	150	71.7	31.8667	76.9299	76.9299		0	0	0	0	0	0	0	0	0	0	0	119	26	30800	13.5	274	3.868	56	3.2	24.2	1	144	4.3	0	0	4			1330	1025	1527	1365	2935	2080	3440	3650
167	7	7001	1	0	30	47	1	171	73.5	25.1359	61.109	41.5486	40.0778	0	0	0	0	0	0	0	0	0	0	0	159	26	2900	11.7	60	27.5	10.1	2.6	86	10.9	138	5.5	1	1	0
168	7	7002	1	1	5	56	0	148	61	27.8488	4.91111	1.84375	4.55208	0	0	0	1	0	0	0	0	1	0	0	181	24	28100	13.5	235	20.29	8.8	2.6	17	1.04	126	3.6	0	0	2	1768	200	4045	200
169	7	7003	1	0	30	66	0	160	74.3	29.0234	31.5069	16.9472	19.9354	0	0	0	1	0	0	0	0	1	0	0	76	17	5100	13.8	83	25.31	11.4		13	0.81	136	3.7	0	0	0	890	1560	2150	2050	1500	1540	1450	1790	1700	1600
170	7	7004	1	1	18	44	1	170	65.6	22.699	18.3521	16.6229	16.7514	0	0	0	0	0	0	0	0	0	1	1	169	27	7000	15.1	184	25.53			8	0.97	124	3	0	0	0	253	620	1974	650	2774	2550	1964	1500	2137	1440
171	7	7005	1	0	25	60	1	167	74.2	26.6055	25.4062	9.92569	7.66667	0	0	0	1	0	0	0	0	0	1	0	100	14	3000	13.2	66	16.4			23	1.54	129	3.2	0	0		1975	1740	2997	1850	2460	1550	2251	2300	2230	1900
172	7	7006	1	0	30	61	1	163	45	16.937	77.075	13.0604	42.3153	1	0	0	0	0	0	0	0	0	0	0	152	32	17000	11.1	135	24.77	22	2.2	17	0.9	134	4	0	0	3	3919	1050	2704	1650	2870	1000	2350	1200	1889	4040
173	7	7007	1	0	30	46	0	158	60.7	24.315	33.4	21.9132	22.0417	0	0	0	0	0	0	0	0	0	0	0	151	24	11300	8.8	233	38.8	15.5	2.7	40	3.19	136	3.3	0	0		1480	1100	3194	2200	2653	2080	2172	2480	2514	1688
174	7	7008	1	0	30	44	0	162	67.8	25.8345	78.1924	57.9514	47.5764	0	0	0	0	0	0	0	0	0	0	0	34	21	6500	14.4	235	22.79	22.7	3.1	8	0.67	136	4	0	0	0	240	1080	1550	1600	1530	1500	2070	1760	1960	1920
175	7	7009	1	0	30	57	1	172	57	19.2672	34.5722	31.466	33.291	0	0	0	0	0	0	0	0	0	1	0	137	16	11400	13.9	132	25.41	11.5		19	2.17	132	3.4	0	0		2390	350	2306	1070	2254	1300	1774	1930	2255	1650
176	7	7010	1	1	28	63	1	162	48	18.2899	27.6986	27.9236	12.6007	0	0	0	1	0	0	0	0	1	1	0	143	26	4900	13.5	203	6.25	20.5		39	1.95	129	4.5	0	0								850	900	2737	1100
177	7	7011	1	0	30	96	1	168	47	16.6525	97.1625	4.18403	6.03125	0	0	0	0	0	0	0	0	0	0	0	153	26	13600	18	228	13.65	59.1		17	0.94	134	3.5	0	0	0	4950	1350	2717	3400	2406	3860	3268	4750	2851	2750
178	7	7019	1	0	18	47	1	170	94	32.526	18.3611	10.9514	9.65417	0	0	0	1	0	0	0	0	0	0	0		17	23400	15.2	234	24.09	37.1	2.5	31	2.69	145	5	0	0		1287	640	2020	1710	2102	1200	2611	1370	2418	3700
179	7	7020	1	0	30	75	1	160	62	24.2188	40.0056	4.97569	6	0	0	1	0	0	0	0	0	1	0	0	140	22	13600	8.7	169	20.9	18	3	82	4.12	148	3.1	0	0		1480	330	2440	830	2710	1010	2350	840	1265	940
180	7	7021	1	0	30	66	0	146	58.8	27.5849	57.8972	20.8056	45.8958	0	0	0	0	0	0	0	0	0	0	0	95	17	11200	11.8	121	24.47	12.8	3.3	7	0.55	141	3.4	0	0		884	550	1734	1230	1732	1940	1738	1890	2613	3340
181	7	7022	1	0	30	65	0	160	53	20.7031	32.1799	15.3799	7.45139	0	0	0	0	0	0	0	0	0	0	0	54	30	11300	11.7	250	3.33			7	0.46	137	3.6	0	0		2184	1520	3346	1910	2939	3010	1738	2300	2594	33
182	7	7023	1	0	30	58	0	160	69.9	27.3047	52.059	28.3056	39.9153	0	0	1	1	0	1	1	0	1	0	0	108	15	14800	8.9	103	9.21	13.4	3.1	54		138	4.4	0	1	5	490	3620	1610	100	1440	330	1760	350	1340	4600
183	7	7024	1	0	30	63	0	153	47.4	20.2486	104.254	9.23194	30.4028	0	0	0	1	0	1	1	0	1	0	0	112	32	11200	9	238	15.01	16.9	2.9	55		137	3	0	1	0	1050	300	1240	480	1060	340	1380	1740	1115	590
184	7	7025	0	1	12	53	0	150	65.3	29.0222	12.4868	4.94097		0	0	0	0	0	0	0	0	0	0	0	43	22	6700	10.8	274	7.38	9.6	2.9	8	0.48	140	3.5	0	0		1130	470	2520	1720	2200	1760	2130	2020	1990	2100
185	7	7026	1	0	30	22	0	155	72.8	30.3018	48.6674	47.7035	41.7799	0	0	0	0	0	0	0	0	0	0	0	32	18	12100	9.8	177			1.17	12	0.8	135	4.2	0	0			1450		860		500
186	7	7027	1	1	3	62	1	168	60	21.2585	2.56736	1.06944	1.76181	0	0	0	0	0	0	0	0	0	0	0	181	28	2000	16.5	129	38	63.7	2.5	43	5.58	141	5.4	0	0	2	2712	780	1458	330
187	7	7028	1	0	15	27	1	170	52.9	18.3045	14.9681	6.98403	6.96319	0	0	0	0	0	0	0	0	0	1	0	77	14	8900	14	273	16.4	78.6	3.1	25	1.35	138	3.5	0	0	0	2653	1250	1980	3320	2420	3050	2360	2180	2300	2350
188	7	7012	1	1	6	96	1	160	47	18.3594	6.19722	4.18403	6.03125	0	0	0	0	1	0	0	0	0	0	0	116	32	8900	13.9	70	2.91			21	1.19	141	3.1	0	0	0	910	400	1700	680	1430	880	1227	210
189	7	7013	1	0	25	70	0	156	49.7	20.4224	25.3458	13.7326	15.2257	0	0	0	0	0	0	0	0	1	0	0	169		12700	13	57	33.83			110	5.93	133	8.8	0	0	3	1274	860	2899	1240	2942	2040	2740	2870	2570	2400
190	7	7014	1	0	10	32	1	178	86.5	27.3008	10.1993	2.96944	1.93542	0	0	0	0	0	0	0	0	0	0	0	102		16000	12	238	17.07	8.1		10	0.89	135	3.4	0	0		1445	2050	2519	3020	2370	3670	560	700
191	7	7015	1	0	22	78	1	165	50.3	18.4757	21.8993	4.85764	4.97708	0	1	1	1	1	0	0	0	0	0	0	118	32	6600	8.8	74	0.49			28	1.37	139	4	0	0		580	450	2040	2330	1690	2020	1724	2800	1904	1210
192	7	7016	0	0	30	37	0	163	53.8	20.2492	31.3278	13.8972		0	0	0	0	0	0	0	0	0	0	0	47	7	5100	14.6	136	3.46	7.9		10	0.89	142	4	0	0		1010	600	1940	610	1980	950	2737	1990	2344	3050
193	7	7017	1	0	30	61	1	162	55.5	21.1477	37.6958	35.9715	37.5069	0	0	0	0	0	0	0	0	0	1	1	181	43	4500	10.7	123	16.96	33.2	1.9	60	3.48	138	3.9	0	0	2	1954	1750	2957	3240	2366	6010	3575	3470	3489	3240
194	7	7018	1	1	20	65	0	155	64.8	26.9719	19.6708	15.9181	18.9097	0	0	0	0	0	0	0	0	0	0	0	105	14	7400	11.4	183	19	12.1		9	1.2	139	3.6	0	0		805	550	3337	1130	1265	510	1537	490	1858	980
195	8	8024	1	0	26	60	0	157	68.9	27.9525	26.0069	20.3056	18.5035	1	0	0	1	0	0	0	0	0	0	0	140	19	8920	17	167	22.955	35.1	4.11	12	0.74	138	3.7	0	0	2	2474	1635	3540	1215	3275	1015	3567	4595	3032	6030
196	8	8025	1	0	29	64	0	150	70.2	31.2	29.191	12.0625	13.0278	0	0	0	1	0	0	0	0	1	0	0	93	12	13710	10.8	280	2.4	22.5	3.23	28.6	0.64	146	4	0	0		987	1135	2337	1350	2263	1910	1842	1710	1700	2320
197	8	8026	1	1	15	59	1	167	67.5	24.2031	15.0938	14.0903		0	1	0	0	0	0	0	0	0	0	0	179	18	8790	15.2	226	18.4	27.9	3.01	18.5	1.15	137	3.7	0	0	3	975	780	1805	1315	2330	1185	2590	1650	4909	1000
198	8	8027	1	0	11	43	1	175	102	33.3061	11.0076	7.1875	5.06944	0	0	0	0	0	0	0	0	0	0	0	72	8	8120	11.9	228	10.22	9.9	2.94	11.4	1	129	3.5	0	0		2126	1680	5090	1690	4200	1990	2667	3700	2552	5860
199	8	8028	1	0	6	65	0	158	80.2	32.1263	5.70833	8.875	7.83681	0	0	0	1	0	1	1	0	1	0	0	115	22	6200	10.8	129	20.541	17.1	3.94	34.2		136	3.9	0	1		773		1365	2070	1449	200	1494	1400	1057	640
200	8	8029	1	1	27	57	1	167	79	28.3266	26.9458	26.0972	25.941	1	0	0	1	0	0	0	0	0	0	0	126	16	28000	9.3	466	16.19	9	3.97	15.5	1.03	139	3.1	1	1		3612	3250	2724	1790	2838	2160	3157	3770	2973	2440
201	8	8030	1	0	30	81	0	144	80	38.5802	38.7701	19.7708	15.0278	0	0	0	1	0	0	0	0	1	0	0	120		6500	9.8	172	25.159	19.8	3	2.5	0.72	137	2.7	0	0		1653	570	1919	970	2154	1140	1804	1090	1744	1150
202	8	8031	1	0	30	63	1	167	70.1	25.1354	45.9465	26.3542	32.1389	0	0	0	0	0	0	0	0	0	0	1	82	7	5720	15.5	131	24.595	9.9	3.67	8.2	1.13	136	3.2	0	0	10	2780	850	5214	1320	4798	1610	2281	1390	2487	1250
203	8	8032	0	1	9	73	1	166	67	24.3141	9.09236	2.61458		1	0	0	1	0	1	1	0	0	0	0	172	19	8310		120	23.265	16.2	3.26	66.1		134	3.5	0	1	2	950		1255	1000	1075	180
204	8	8033	1	0	30	65	0	160	70.8	27.6562	55.6854	29.0903	38.3993	0	0	0	0	0	0	0	0	0	0	0	124	29	7220	14.6	184	32.33	22.5	3.59	25.5	3.1	134	3.1	0	0	0	1341	850	6037	790	3645	1440	3674	1355	3286	1190
205	8	8001	1	0	19	58	0	150	72.7	32.3111	19.0479	11.1806	9.15625	0	0	0	1	0	0	0	0	1	0	0	117	25	3980	14.3	124	18.37	9	3.24	11.4	0.75	133	3.2	0	0	1	4354	1615	2860	1955	2591	2310	1700	1465	1695	1350
206	8	8002	1	0	20	53	1	174	80	26.4236	20.0576	11.0139	8.41319	0	0	0	1	0	0	0	0	0	1	1	132	23	2910	12.6	124	25.8	15.3	3.11	11.7	1.32	141	3.4	0	0		3445	1420	4261	2355	3914	1720	2418	3580	3068	1915
207	8	8003	1	1	13	72	1	170	86.3	29.8616	12.9854	12.8889	12.9562	0	0	1	0	0	0	0	0	0	1	0	221	38	14920	18	203	16.461	55.8	3.44	47.1	2.55	135	5.3	0	0	6	3997	950	4029	865	3458	1150	3461	1000	4393	1800
208	8	8004	0	0	13	34	0	151	44	19.2974	13.2437	5.98611		0	0	0	0	0	0	0	0	0	0	0	83	14	4430	9.6	167	19.21	7.2	2.7	5.2	0.19	136	2	0	0		1690	970	2070	2350	1800	2920	2270	2280	3285	3210
209	8	8005	1	0	30	74	1	166	69	25.0399	37.2514	12.0486	4.47917	0	0	0	0	0	0	0	1	0	0	0	123	14	19290	15.4	300	0.802	22.5	3.57	24.8	1.39	141	3.5	0	0		1506	530	2584	2050	3357	1320	2213	2920	2054	1820
210	8	8006	1	0	30	54	0	161	62	23.9188	42.0312	20	18.0243	0	0	0	0	0	0	0	0	0	0	0	123	19	5000	12.8	120	17.7	10.8	2.75	6.2	0.77	137	3.2	0	0	3	1493	770	2519	2630	2195	1660	2078	2410	2101	1220
211	8	8007	1	0	11	36	0	150	140	62.2222	10.8937	7.78472	5.07292	0	0	0	0	1	0	0	0	0	0	0	115	8	2440	7.9	283	2.765	26.1	2.66	14.8	0.85	141	3	0	0		1695	720	2163	930	2200	665	2029	2080	1986	2870
212	8	8008	1	0	30	64	0	153	66	28.1943	59.3028		48.5972	0	0	0	1	1	0	0	0	0	0	0	103	19	14990	9.4	260	8.997	16.2	2.88	9.9	0.9	144	3.4	0	0	0	837	930	2607	1560	2882	3030	2899	2150	3109	1980
213	8	8009	1	0	30	61	0	160	66.7	26.0547	37.3299	25.7396	24.2708	0	0	0	1	0	0	0	0	0	0	0	175	23	5080	14	154	17.983	12.6	3.47	17	0.82	138	4.1	0	0	11	402	205	2412	660	2371	2220	2216	1660	1649	1320
214	8	8010	1	0	10	57	0	157	77.45	31.4212	10.4201	4.98958	32.1424	0	0	0	1	0	0	0	1	0	0	0	137	13	13750	18.3	247	1.111	30.6	3.63	30.6	1.38	144	3	0	0		663	1100	4955	2780	1945	1810	1367	1380	2670	1820
215	8	8011	1	1	14	73	1	158	63	25.2363	13.6875	13.0208		0	0	1	1	1	1	1	0	1	0	0	163	39	10250	9.5	78	37.699	32.4	2.62	139.1		143	3.4	0	1	2	1150	520	4037	770
216	8	8012	0	0	30	57	1	167	64.8	23.235	64.7972	3.89583		0	0	1	0	0	0	0	0	0	0	0	151	22	3980	12.9	114	16.6			61.2	2.69	128	5	0	0	1	846	630	4093	1290	2380	1340	2820	1620	1015	1940
217	8	8013	1	0	30	64	1	153	67	28.6215	38.0451	17.1326	18.0417	0	0	0	0	0	0	0	0	1	1	0	143	22		12.8	195	3.956	12.6	3.32	22.4	1.24	131	4.5	0	0		279	420	2366	1040	3954	2380	3613	3040	3026	2290
218	8	8014	1	0	30	61	1	164	59	21.9363	44.375	39.2986	45.0278	0	0	1	1	0	0	0	0	1	0	0	130	29	8880	14.1	196	1.42	5.4	3.6	33.8	1.97	143	4	1	1	14	1480	1705	1878	1750	2052	1840	1780	1090	2702	705
219	8	8015	1	0	30	60	1	176	90	29.0548	30.4375	17	14.0625	0	0	0	0	0	0	0	0	0	0	0	59	20	8020	12.6	109	17.715	10.8	3.24	11.8	0.88	135	3.9	0	0		1378	670	2338	1150	2631	1050	2377	1510	2534	1190
220	8	8016	1	0	28	57	0	163	55	20.7008	28.025	17.1681	14.3681	0	0	0	0	0	0	0	0	0	0	0	66	15	5940	12.5	175	11.346	21.6	3.25	3.1	0.55	139	3	0	0		1366	290	3259	1100	3070	1715	2335	1990	3181	3250
221	8	8017	1	0	30	63	1	164	85	31.6032	43.3681	30.8403	40.8493	0	1	0	1	0	0	0	0	1	0	0	152	18	11490	12.9	46	7.63	21.6	3.46	9.1	0.89	131	3.2	0	0	3	1030	600	3828	1650	3302	1945	4558	960	3273	2340
222	8	8018	1	0	17	32	1	158	61	24.4352	17.4569	9.85278	9.08333	0	0	0	0	0	0	0	0	0	0	0	81	23	3610	13.7	77	4.201	18	2.79	13.4	1.19	133	3.8	0	0	0	2165	1650	2234	1160	2400	1805	2020	1435	2350	1480
223	1	10001	1	0	30	85	1	165	53.2	19.5409	104.607	104.081	22.5472	1	0	1	0	1	0	0	0	1	0	0	214	29	1200	11.7	130	4.7			31.1	1.3	143	3.2	0	0	14			2860	810	3559	1190	2782	3170	2283	2670
224	1	10002	1	0	30	73	1	165	63.6	23.3609	95.4007	36.9139	32.4528	0	0	0	1	0	1	0	0	1	0	0	114	8	12620	11.2	384	26.31			28.3	1.4	135	4.1	0	0		1267	980	2963	1330	1749	1580	2340	2100	2167	2960
225	1	10003	1	0	15	41	0		62.9		15.0542	7.03056	4.54167	0	0	1	0	0	0	0	0	0	1	1	80	14	23230	10.4	198	3.39	54.27	2.2	27.2	1.5	139	3.5	0	0	0	531.1	530	2260	1960	2070.5	2605	2250	2510	1496	3000
226	1	10004	1	0	21	61	1		69.4		20.5965	13.7278	8	0	0	0	0	0	0	0	0	0	0	0	80	21	11840	12.5	133	9.97	18	2.4	18.7	0.9	129.3	4	0	0
227	1	10005	1	1	14	67	1	165	67.4	24.7567	13.6813	12.3951		0	0	0	1	0	0	0	1	0	1	1	116	21	8740	16.2	190	5.25	9.27		17.1	0.9	138	3.7	0	0		3617	2430	2120	2150	4397	2200	3202	3450	3249	2722
228	1	10006	1	1	1	59	1	167	60.7	21.7649	0.818056	0.583333		1	1	0	1	0	1	0	0	1	0	0	293	43	7130	8.7	181	9.44	114.3	2.5	93.5	7.8	126	4.7	0	0		16799.5	3460
229	1	10007	1	0	14	31	0		90.5		14.0062	13.0049	14.4132	0	0	0	0	0	0	0	0	0	1	0	40	8	9040	12	90	37.26	13.77	2.7	14.5	0.6	143	3.3	0	0		2900	2800	1232	1310	1808	2940	2887	4570	2219	3160
230	1	10008	1	0	30	56	1	180	86.6	26.7284	92.5792	51.7174		0	0	0	0	0	0	0	0	0	1	0	95	11	7720	14.8	104	9.04	15.84	2.7	24.8	1.2	127	3.8	0	0	14	838	1740	2700	2690	2513	3020	3184	2025	2932	3010
231	1	10009	1	0	30	48	0	158	78.6	31.4853	39.3319			0	0	0	1	0	0	0	0	0	0	0	88	25	6250	14.3	201	4.76	15.3		17.1	0.7	131.6	3.95	0	0	14	131	350	2985	1270	3147	1530	3753	2780	2785	2340
232	1	10010	1	0	30	68	0	150	49.8	22.1333	102.718	74.9389		0	0	0	1	0	1	1	0	0	0	0	128	31	22770	9.7	59	6.62	40.5	2.7	53.9		130.9	4.85	0	1	14
233	1	10011	1	0	30	78	0	149	51.9	23.3773	47.5465	16.4736	14	0	0	0	1	0	1	0	0	1	0	0	107	23	6990	9	226	30.97	14.49		69	3.9	128	4.2	1	1	6	2132	2341	2637	2020	1982	3720	1805	990	1842	1740
234	1	10012	1	0	30	68	1	180.2	71.2	21.9266	63.8792	43.5472	24	1	0	0	1	1	0	0	0	0	0	0	127	23	10710	10.2	257		20.16				126	2.9	0	0		3307	4840	3649	2950	3037	4040	3480	4320	3195	3170
235	1	10013	1	1	7	90	0	152	63.5	27.4844	6.53125	6.04167	6.49583	0	0	0	1	1	0	0	0	1	0	0	190	20	12160	7.5	69	0.94	27.36		44.6	1.7	137	3.5	0	0		4289	1310	3033	1440	1959	2270	2013	2398	1961	650
236	1	10014	0	0	30	71	1	163	63	23.7118	34.8201	3.55139		0	0	0	0	0	0	0	1	0	0	0	90	19	12590	12.4	177	10.23		3.1		0.8	142	3.3	0	0		2071	1670	2394	2410	2679	2970	2456	2870	654	1030
237	1	10015	1	0	30	69	1	166	75.75	27.4895	31.0104	10.4	8	1	0	0	1	0	1	0	0	1	0	0	164	17	7600	8	165			2.9		2.6	140	3.7	0	0		2620	4490	2721	2980	2410	2070	1334	2330	2662	2380
238	1	10016	1	0	0	78	1	162	62.6	23.8531		21.241	19	0	0	0	0	1	1	1	0	1	0	0	237	34	16840	13.2	218	5.62	16.29	3.1	82.8		151	3.2	0	1	8
239	1	10017	1	0	20	84	0	155	54.7	22.768	19.6139	14.8111		0	0	0	0	0	0	0	0	0	0	0	94	17	16860	14.1	133	28.79	13.5	2.5	11.3	0.7	137	3.8	0	0		1818	1450	2209	1700	2356	1890	3051	1720	2757	1590
240	1	10018	1	0	24	58	1	175	56.8	18.5469	24.4653	17.6326	14	0	0	0	0	0	0	0	0	0	0	0	77	8	14950	14.8	200		65.16	2.8	18.7	1	134	5.5	0	0		768	570	2143	2560	1635	1980	2335	2030	2306	2870
241	1	10019	1	0	29	91	1	170	69.8	24.1522	28.8965	10.9028	9.55764	0	0	0	1	0	0	0	0	0	0	0	170	11	10680	13.4	134				31	2		3.7	0	0		1535	730	2263	1160	2316	960	1591	1150	2897	2948
242	1	10020	1	0	18	64	0	153	55.4	23.6661	18.4646	9.94444	9.58194	0	0	0	1	0	0	0	1	0	0	0	83	16	12710	11.6	238	21.47				0.5	135	2.6	0	0		1350	1440	2088	1300	2216	1570	2379	1770	2088	1880
243	1	10021	1	0	30	34	1	175	100	32.6531	35.1056	29.1139	28.009	0	0	0	0	0	0	0	0	0	0	0	94	13	6810	14.5	130	20.06	13.5	3.5	11.4	1.2	129	3	0	0	1	3660	2120	5121	4260	2823	1910	2996	3880	2910	2430
244	1	10022	1	0	30	58	0	150	77	34.2222	44.0569	21.0625	31.1785	1	0	0	1	0	0	0	0	1	0	0	157	21	16830	12.6	241	12.57	12.15	2.5	16.7	0.8	134	4.2	0	0	7	1362	1280	3298	1640	3106	5390	2267	3310	2163	4400
245	1	10023	1	0	27	59	1	150	48	21.3333	26.6896	18.9694	16.4083	0	0	0	0	0	0	0	0	1	0	0	98	13	4090	10.6	136		13.14	3.1	18.3	1	133	4	0	0	14	1352	2130	1644	1690	2366	2470	2433	2940	2342	2370
246	1	10024	1	0	30	81	1	166	80	29.0318	63.8646	21.7562	16.7125	0	0	0	1	0	0	0	0	0	1	1	91	20	6410	9.8	92	5.47	13.32	3	20.3	0.9	139	3.7	0	0		1994	2458	1979	2200	1424	2380	1895	2640	1624	2010
247	1	10025	1	0	30	76	0		56.1		35.1528	19.8937	17.4743	0	0	0	0	0	0	0	0	0	0	0	125	17	5130	13.5	142	23.8	21.78	2.4	19.1	1	135	3.8	0	0		1547.4	1415	2900	1330	2446	3000	1990	1900	2577	2940
248	1	10026	1	1	18	56	0		81.6		17.9493	17.9493	23	0	0	0	1	0	0	0	0	0	0	0	165	18	18240	14	135	4.66	29.07	3.8	48.2	0.8	146	3	0	0	14	2298	933	4285	3026	2586	3252	2394	2361	3161	1678
249	1	10027	1	0	30	69	0	156			38.766	20.9632	25	0	0	0	1	0	0	0	0	0	0	0	108	18	21360	14.2	247	2.1	25.38	3.4	20.2	1.2	136	3.8	0	0	14	1116	940	3769	1310	2455	1370	1765	1400	2297	1580
250	1	10028	1	1	7	75	1	158	62.3	24.9559	6.66736	3.87361		0	0	0	1	1	0	0	0	0	0	0	165	14	8610	11.1	188	15.5		2.5	27.3	1	124.3	4.17	0	0		1329	1770	2138	1510	1842	1360	1910	2400
251	1	10029	1	0	30	84	1	163.4	65.5	24.5322	82.0556			1	0	1	0	1	0	0	0	0	0	0	153	14	7910	9.4	126	4.71	11.61	3.8	32.8	1.3	137	4.3	0	0	14	908	600	1726	1970	2333	1470	2367	1940	1923	2500
252	1	10030	1	0	30	66	1	158	66	26.4381	194.601	74.0563		0	0	0	1	0	0	0	0	0	0	0	145	18	15040	13.2	123	4.59	30.87	2.8	37.8	1.4	135	3.2	0	0		0	0	1586	1850	2105	2350	2446	2480	2424	2190
253	1	10031	0	0	14	55	1	170	90.2	31.2111	14.0618	3.92292		0	0	0	1	0	0	0	0	1	0	0	84	9	7080	18	110	2.45		3.1	10.6	0.7	132	4	0	0		1488	1845	2116	2620	3016	2310	2454	2330	810	1292
254	1	10032	1	0	30	62	1	165	57.7	21.1938	87.2576	67.3465		0	0	0	0	0	0	0	0	1	1	0	152	20	6880	8.3	126	6.28	63.36	2.8	30.2	3.2	127	3.8	0	0		1220	890	2088	2000	2804	2240	1809	3790	1532	3040
255	1	10033	1	0	30	82	1	164	73	27.1416	30.0722	19.5222	16.9	0	0	0	0	0	1	0	0	1	0	0	151	17	7100	11.7	123	9.58	23.4	3	69.7	3.4	134	4.9	0	0		547	560	1836	2900	1730	2360	1494	1880	2207	1100
256	1	10034	1	1	5	63	1	174	68.3	22.5591	5.44444			0	1	0	0	1	0	0	0	0	0	0	162	27	9680	13.8	85	22.24	42.03	2.4	33.8	1.5	132	3.7	0	0	4	2328	810	4277	1523	2641	2808	3660	1509	4516	1125
257	1	10035	1	0	16	61	0	147	66.7	30.8668	15.934	13.5389	8.01736	0	0	0	0	0	0	0	0	0	0	0	50	6	6030	14.3	160	4.81	18.45	3.1	16.7	0.6	130	3.5	0	0		759	1130	2320	1420	2669	1510	2481	2500	2617	2860
258	1	10036	1	0	30	38	0	160	43	16.7969	133.885	7.94028	7.5625	1	0	0	0	0	0	0	0	0	0	0	117	17	29240	8.2	59		89.55		63.9	4.4	134	4.5	0	0	0	1528	3600	2902	4350	2033	4450	3413	2882	2615	8917
259	1	10037	1	0	30	34	0	159	44	17.4044	75.3438	29.0292		1	0	0	0	0	0	0	0	0	0	0	53	7	4320	8.8	70	4	9.36	3.6	8.9	0.5	140	4.4	0	0		1306	1270	1834	2280	2237	2310	1360	2420	2056	1760
260	1	10038	1	0	29	73	0	147	44.6	20.6395	28.7792	16.891	12.6792	0	0	0	1	0	0	0	0	1	0	0	82	9	8430	9.2	184	19.7	19.62	2.6	16.3	0.6	134	3.8	0	0		99	650	2667	1550	1822	1660	2442	1520	2426	1580
261	1	10039	1	0	30	71	1	172	58	19.6052	31.3403	6.82153	4.0625	1	1	0	0	0	0	0	0	0	1	0	245	40	6450	11.8	333	5.29	70.74	4.4	42.4	1.5	125	5.5	0	0	5	4740	1935	4243	5210	3843	2800	3278	3640	3172	2870
262	1	10040	1	1	9	62	0	165	49.5	18.1818	9.03681			1	0	0	0	0	0	0	0	0	0	0	82	20	18270	9.7	294		15.39		11.5	0.4	130	3.4	0	0	1	2827	1950	2773	1590	2212	3320	2156	1660	1856	1410
263	1	10041	1	0	15	55	1	159	65	25.711	14.6604	6.55139	3.97917	0	0	0	1	0	0	0	0	1	1	1	64	17	20160	12.5	254	6.82	19.17	2.4	17.5	0.6	130	3.9	0	0	0	883	1850	2190	3510	2190	2420	1439	2510	1456	2520
264	1	10042	1	0	25	64	1	175	69.8	22.7918	24.5667	8.79583	6.15347	0	0	0	1	0	0	0	0	0	0	0	98	17	11270	11.9	405		15.12	2.7	20.5	2.9	137	4.1	0	0	0	579	1540	2772	2440	2071	2870	2313	3810	1477	3070
265	1	10043	1	0	30	79	1	161	54	20.8325	34.0146	12.2799	11.6465	1	0	0	0	0	0	0	0	1	0	0	218	25	2060	12.1	22	24.07	43.83		69.1	3.3	145	3.7	0	0	3	2794	550	2011	2105	2200	2763	2720	2865	2399	2750
266	1	10044	1	0	30	65	1	167	69	24.7409	41.3174	26.9021	21.6604	0	0	0	1	0	0	0	0	1	0	0	124	18	9260	11.9	220	17.28	9.99	2.9	33.8	1.1	136	4.2	0	0	0	1733	2560	2880	2850	3274	3170	2739	3650	2797	4470
267	1	10045	0	0	22	35	1				21.725	5.11736		1	0	1	1	0	0	0	0	0	1	1	84	3	13390	14.3	276	17.35	7.29	3.5	12	0.7	136	4	0	0		2212	3760
268	1	10046	0	0	6	51	1	183	89.4	26.6953	6.08889	2.87847		0	0	0	1	0	0	0	0	1	1	0	71	11	6170	7.4	27.5	9.98		2.1	20.8	1.7	130	3.1	0	0		2196	3340	2598	3580	3283	2770
269	1	10047	1	0	16	71	0	151	60	26.3146	16.4333	10.7354	9.8125	0	0	0	0	0	0	0	0	0	0	0	80	11	3800	15.2	143	3.84	10.98	2.9		0.7	133	3.7	0	0		1475	640	2283	1030	2145	2780	2241	2290	1661	1780
270	1	10048	1	0	30	69	0	148	50.9	23.2378	34.2035			1	0	0	0	0	0	0	0	1	0	0	109	32	3620	10.4	48	6.43		2.3	53.5	1.9	154	4.3	0	0	26			1658	2530	2674	2520	2872	3490	2584	3050
271	1	10049	0	0	14	54	0	158	64	25.6369	14.0597	6.79167		0	0	0	0	0	0	0	0	1	1	0	63	4	9930	10.4	117	5.45	6.3	2.5	29.8	1	132	3.3	0	0						260	1120	1529	4160	1467	3820
272	1	10050	1	0	30	63	0	150	65	28.8889	31.0604	15.9278	17.0257	0	0	0	1	0	0	0	0	0	0	0	82	13	12680	12.7	185		25.11	2.5	13.6	0.5	144	3.6	0	0	0	2084	1370	2858	3250	3118	3460	3755	4030	3078	3860
273	1	10051	0	0	17	64	0	160	98	38.2812	16.9639	1.9125		0	0	0	1	0	0	0	0	1	0	0	64	12	4990	11.3	153	5.71	9		10	0.5	137	3.7	0	0		1390	2070	1887	2440	350	300
274	1	10052	1	1	19	64	1	158	61.5	24.6355	18.6201	17.1		1	0	0	1	1	0	0	0	1	0	0	123	10	8370	8.7	130	25.17	14.4	2.8	18.6	1.1	139.3	4	0	0	14	236	750	2600	2250	2282	2815	1687	1920	3834	3463
275	1	10053	1	0	21	66	1	170	66.5	23.0104	21.4833	10.3722	9.41736	0	1	1	1	0	1	0	0	1	0	0	136	37	10970	6.8	56		16.92	2.9	74.5	12.8	128	6.4	1	1	0	1716	2670	1525	600	1126	645	1349	2820	1682	980
276	1	10054	1	1	3	70	0	162	48	18.2899	3.47708	3.35764	3.45556	0	1	1	0	0	1	1	0	0	0	0	179	39	5150	11	134	32.85	118.17	2.8	44.7		141	3.5	0	1	3	2062	300	3560	1290	2680	2180
277	1	10055	1	0	30	60	1	162	58.3	22.2146	95.2778	14.0778	7.51667	1	0	0	0	0	0	0	0	0	0	0	119	19	4200	8.6	131	33.78	34.11		13.9	1	129	4.5	0	0	1	300	1820	2788	3870	3205	4550	2862	3770	2875	2170
278	1	10056	1	0	30	75	1	169	49	17.1563	53.2465	8.75903		0	0	0	0	0	0	0	0	1	0	0	184	21	9530	6.9	53		11.07	2	111.5	4.1	139	5.3	0	0	0	2127	1155	2606	2606	2084	2480	2273	2370	3243	3000
279	1	10057	1	0	30	62	1	173	71	23.7228	48.7167	22.7014	20.7292	0	0	0	1	0	1	0	0	0	0	0	112	21	4590	12.5	129	20.22	5.85	3	85.2	3.8	127	4.2	0	0		1622	840	2271	2010	2280	2530	2672	3530	2673	3610
280	1	10058	0	0	30	84	1	162	66	25.1486	51.5993	7.98125		0	0	1	0	0	0	0	0	1	0	1	103	19	7110	8.7	107	17.52	15.39	3.2	58	1.3	136	3.9	0	0		1266	1790	1990	3190	2976	2700	2423	2290	2805	2130
281	1	10059	1	0	25	28	0	155	45	18.7305	25.4806	11.7465	14.6285	0	1	0	0	0	0	0	0	0	0	0	38	3	15090	13.2	241	0.46	15.21	3.9	9.4	0.4	135	3.6	0	0		900	1270	3314	1890	3070	1650	3590	2665	3650	2455
282	1	10060	1	0	23	57	0	152	49	21.2084	23.4806	4.9625	3.99653	0	0	0	1	0	1	1	0	0	0	0	87	9	9230	6	168	11.26		2.1	78.2		135	3.5	0	1		7421	4600	10619	8730	9914	10300	10358	10350	10358	9050
283	2	2001	1	0	10	79	0	150	40.7	18.0889	10.1688	6.825	7.63889	0	0	0	0	0	0	0	0	0	0	0	71	18	18300	12.2	197	4.7		3.5	20	0.96	137	4.2	0	0				970	910	2271	2300	2080	2580	2027	2790
284	2	2002	1	0	30	49	1	170	80	27.6817	38.1271	13.7597	15.6111	0	0	0	1	0	0	0	1	1	1	1	179	38	15300	10.5	151	26.31	33.1	2	44	5.71	141	4.3	1	1	6
285	2	2003	1	0	30	66	0	160	53	20.7031	36.7646	22.6993	22.4792	0	0	0	0	0	0	0	0	1	0	0	121	20	2300	9.4	103	3.39	18.3	3	2.5	0.83	144	2.8	0	0								500	480	5040	2240
286	2	2004	1	0	30	64	1	172	62	20.9573	39.8639	39.8639		0	0	0	0	0	0	0	0	0	0	0	144	33	25400	12.6	151	9.97	18.9	3.2	59	3.36	154	4	0	0	14							2474	110	2075	510
287	2	2005	1	0	30	44	1	165	104.2	38.2736	79.5715	79.5715	84	0	0	0	1	0	0	0	0	1	0	0	124	26	5800	11.9	60	5.25	19.4	2.4	85	4.32	145	5.2	0	0	5									995	870
288	2	2006	1	1	12	59	1	178	77.3	24.3972	12.1514	12.1514	23.6625	0	0	0	0	0	0	0	0	0	0	0	108	30	11000	9.1	236	9.44	13.9	2.4	56	2.38	162	4.2	0	0
289	2	2007	1	1	10	55	1	170	76	26.2976	9.93958	9.93958	11.7778	0	0	0	1	0	0	0	0	0	1	0	124	22	7700	14.6	167	37.26	15.4	2.2	64	2.74	139	4.3	0	0	10			2564	1600	3521	3490	2900	2300	2308	2460
290	2	2008	1	0	16	68	1	172	73.4	24.8107	15.8569	5.87222	7.48611	0	0	0	1	0	0	0	1	0	0	0	87	15	13100	11	370	9.04		2.6	17	1.09	137	3.5	0	0						953	920	2445	2460	2607	2950
291	2	2009	1	0	30	63	0	160	53.8	21.0156	103.243	102.947		0	0	0	1	0	0	0	0	1	1	0	103	15	8400	11.8	144	4.76	7.7	3	20	1.5	136	4.6	0	0	3	890	280	2421	710	1987	1400	2166	1700	2535	2200
292	2	2010	1	0	25	51	0	162	67	25.5296	25.2944	18.9708	11.6319	0	0	0	0	0	0	0	1	1	1	0	111	12	13300	14.6	190	6.62	2.2	3.5	19	0.92	136	4.4	0	0		2526	850	1748	2710	1796	2290	1683	2280	1845	2380
293	2	2011	1	0	30	63	0	157	83.7	33.9568	50.0292	33.8986	29.4653	0	0	0	1	0	0	0	0	0	0	0	122	30	7700	9.5	89	9.59	11.6	3.4	13	1.89	131	3.6	0	0	1	2016	1740	2210	1397	2145	1380	2517	1870	3321	4770
294	2	2012	1	0	30	46	0	160	62	24.2188	67.2771	23.2056	33.0417	0	0	0	0	0	0	0	0	0	0	0	65	17	9100	13.9	237	29.93	16.5	3.1	16	1.05	143	3.2	1	1	12	2851	2580	3226	940	6392	1985	3519	1873	2306	3879
295	2	2013	1	0	30	82	1	172	49.2	16.6306	59.834	19.2424	51.966	0	0	0	0	0	0	0	0	0	0	0	131	24	14200	8.2	4	22.25	12.3	2	20	0.63	147	2.7	0	0	14	2902	1100	3366	780	3446	880	2680	3520	2677	5710
296	2	2014	1	1	2	44	1	129	22.3	13.4006	1.79167	0.0895833	0.430556	0	0	0	0	0	0	0	0	0	0	0	164	27	6000	10.1	80	11.95	33.2	2.9	19	0.53	138	3.6	0	0	1	1300	0
297	2	2015	1	1	16	81	0	156	47.3	19.4362	16.1465	1.46806	1.67361	1	0	0	1	0	1	0	1	0	0	0	231	37	2200	8.6	56	28.96	26.7	3.3	57	7	144	2.9	1	1	1	2480	1760	2454	295
298	2	2016	1	0	28	86	1	170	43.8	15.1557	28.3347	18.4465	8.41667	0	0	0	0	0	0	0	1	0	0	0	136	16	13900	11	192	25.03	32.2	3.4	49	1.39	133	5.1	0	0		3497	1290	3440	1430	3154	3230	3542	3050	3543	3260
299	2	2017	1	0	30	61	1	168	61.1	21.6482	102.592	89.8444	73.125	0	0	0	1	0	0	0	0	0	0	0	61	7	6400	12.7	210	11.78	5.6	3	19	1.17	144	3.5	0	0	2	4062	3050	2722	2470	2798	2450	2449	3650	2204	2670
300	2	2018	1	0	30	64	1	175	85	27.7551	71.1201	13.7819	10.5326	0	0	1	1	0	0	0	0	0	0	0	93	11	7700	14.6	138	41.39	13.8	2.8	29	1.75	135	3.8	0	0	3	1682	500	2730	850	2668	2360	2825	3790	2620	3650
301	2	2019	0	1	6	95	1	170	62.3	21.5571	6.16111	6.06875		1	0	0	0	0	0	0	0	0	0	0	245	37	3000	10.2	129	14.63	23.5	2.8	26	1.68	140	4	0	0	7	1193	530	4284	2500	2391	1920	1695	1200	1584	3050
302	2	2020	1	0	14	54	1	170	69	23.8754	14.3278	4.68403	3.46181	0	0	0	1	0	1	1	0	0	0	0	94	21	9900	6.3	70	26.33	6.3	2.3	109		139	4.5	0	1		4800	7100	2183	4300	1962	0	2322	0	2123	4470
303	2	2021	0	0	19	76	0	160	45.6	17.8125	19.1319	5.77986		0	0	0	1	0	0	0	0	1	0	0	176	30	9200	9.3	272	10.37	4.7	2.9	10	0.57	129	3	0	0		940	2010	1840	2410	2130	3110	2560	4270	2850	3240
304	3	3001	1	1	8	60	0	157	60	24.3418	7.88958	6.73819	7.71181	0	0	0	0	0	0	0	0	0	0	0	149	22	13150	10.4	71		116	2.7	36	1.1	144	4.5	1	1	7	605	230	3815	1570	4035	1100	3315	1160	2210	2450
305	3	3002	1	0	30	64	0	158	58	23.2335	32.4354	17.8264	16.9375	0	0	0	0	0	0	0	0	0	0	0	103	17	2640	13.1	149			3.2	12	0.7	140	3.1	0	0	5	2148	1330	2697	1290	2145	1580	2282	1570	2628	1120
306	3	3004	1	0	30	49	1	166	74	26.8544	35.6243	14.0049	16.9271	0	0	0	1	0	1	1	0	1	1	0	78	23	5040	7.8	165		0.8				134	4.4	0	1	6	1020	240	2210	100	2097	0	1760	0	2855	0
307	3	3005	1	0	30	74	1	169	67.8	23.7387	43.0528	27.7778	28.4097	1	0	0	1	0	1	0	0	0	0	0	193	25	6630	10.6	106		1.7	2.5	40	1.7	146	4.3	0	0	0	1489	930	4010	1850	1560	1630	2735	2170	2560	1730
308	2	2022	1	0	2.5	57	1	163	57	35.8	2.5	19	13.1	0	0	0	1	0	0	0	0	1	0	0	57	8	7200	17	176	2.99	8.9	2.9	22	0.84	134	4.4	0	0		270	750	2714	2030	3185	2560	3268	2070	2536	3140
309	2	2023	1	0	30	54	1	160	54	28.9	49.4	20.3	18.3	0	0	1	0	1	0	0	1	1	0	0	194	27	8300	10	76	8.13	15.3	3.1	61	3.12	136	5.9	0	0	3	7443	2850	4774	2090	4671	2450	3676	1840	3666	3210
310	2	2024	1	0	30	65	1	173	65	17.7	49.5	49.3	48.7	1	0	0	0	0	0	0	0	0	0	0	125	15	10500	14	141	21.18	11.7	2.8	14	0.71	139	4.2	0	0	1	3164	1130	3323	3590	3618	3140	2521	2150	2760	3310
311	2	2025	1	1	25.5	85	0	160	85	21.5	25.5	16.3	12.8	0	0	1	1	0	0	0	0	1	0	0	145	20	11700	9	218	11.39	20.7	2.7	43	1.8	150	4.5	0	0		1238	830	2029	560	1790	860	2143	950	2085	1100
312	2	2026	1	0	30	65	1	172	65	24	32.2	32	32	0	1	0	0	0	0	0	0	0	0	0	125	30	16100	13	107	7.76	49.7	2.8	24	1.72	134	3	0	0	10	2138	2000	3862	1850	2384	1250	2520	2380	2797	2350
313	2	2027	1	0	13.1	81	1	171	81	20.8	13.1	7.1	8.8	0	0	0	1	1	0	0	0	0	0	0	131	16	12300	12	201	2.07	10.3		21	1.03	137	4.9	0	0		470	320	1867	1390	1730	2140	1820	1670	1730	1510
314	2	2028	1	0	22.5	58	0	148	58	25.8	22.5	12.9	12.2	1	0	0	0	0	0	0	0	0	0	0	118	33	600	5	25	30.99	7.6	2.1	20	1.27	148	2.8	0	0		2200	1690	2810	2090	3550	5830	3328	2360	3128	2900
315	2	2029	1	0	30	26	1	166	26	31.4	41.5		17.7	1	0	0	0	0	0	0	0	0	0	0	146	40	15700	12	155	25.41	8.4	2.7	30	2.09	127	2.8	0	0	6	4142	2671	1999	2628	2000	1594	2000	2052	2219	1434
316	2	2030	1	0	30	71	1	165	71	22.8	55.5	54.8	54.7	0	0	0	1	0	1	1	0	1	0	0	191	29	7700	8	161	34.33	20.4	2.8	69		139	4.2	0	1	14	370	2780	1053	90	2379	80	1793	2700	2155	0
317	2	2031	1	1	26.6	44	1	170	44	26.9	26.6	26.4	26.6	0	0	0	1	0	0	0	0	1	0	0	94	18	3800	13	119	13.59	7.7	2.5	19	1.17	136	3.7	0	0	3	3180	4590	3143	4130	3285	2430	2747	5760	2738	3920
318	2	2032	1	0	30	56	1	165	56	22.1	49.1	21.3	30.3	1	0	0	0	0	0	0	0	0	1	1	126	31	5660	7	37	31.96	7.9	2.5	20	1.05	129	3.5	0	0		2284	1520	3878	1660	4127	3120	3359	3770	3355	5500
319	2	2033	1	0	30	81	1	148	81	19.5	56	23.6	15.6	0	0	0	0	0	0	0	1	0	0	0	161	21	20600	13	243	26.82	15.5		18	0.94	134	4.9	0	0		280	200	2086	830	1952	1460	2028	760	1799	1240
320	2	2034	1	1	19.9	65	0	151	65	27.6	19.9	16.4	16.7	1	0	0	0	0	0	0	0	0	0	0	135	31	3600	9	44	15.47	5.7	2.6	11	0.69	136	44	0	0	14	1979	1480	1952	1340	2579	2300	2469	1630	2407	3810
321	2	2035	1	0	30	87	1	156	87	15.2	74.1	19	30.7	0	0	0	0	1	0	0	1	0	0	0	157	33	8400	10	111	15.03	18.1	2.4	21	0.82	130	3.3	0	0		2270	1110	4280	1820	3490	1130	2200	880	2045	910
322	2	2036	1	1	17.3	67	1	156	67	21.4	17.3	17.2	17.3	0	0	0	1	0	0	0	0	0	0	0	127	25	6400	14	108	13.13	20.7	2	21	1.78	134	5.4	0	0	6	250	200	1595	1310	4124	1790	2146	1440	3090	1320
323	2	2037	1	0	17.2	79	1	165	79	20.9	17.2	8.2	13.4	0	0	0	1	0	0	0	1	0	0	0	99	24	14300	13	204	35.89	14	3	31	1.8	139	3.2	0	0		250	550	1254	1190	3865	1810	2669	2320	4475	2050
324	2	2038	0	0	8.9	55	1	170	55	26	8.9	7.6	0	0	0	0	0	0	0	0	0	0	1	0	70	13	5800	14	178	24.25	13.8		9	0.9	133	3.4	0	0		850	1730	2550	2950	3230	2740	2193	2430	2499	2560
325	2	2039	1	0	30	89	1	175	89	24.8	32	27.7	8.5	0	0	1	1	0	1	0	0	1	0	0	179	25	7400	10	830	2.38	11.6	3.9	54	2.66	142	5	0	0	14	1268	2410	1735	2410	1241	2300	1125	2240	1767	1350
326	2	2040	1	0	20.3	88	1	155	88	22.9	20.3	9.1	7	0	0	1	1	0	0	0	0	1	0	0	108	18	6900	13	206	5.37	64.5	2.3	24	1.36	139	2.7	0	0		1370	1970	3010	3000	2030	1070	2290	2520	1820	2100
327	2	2041	1	0	8.4	79	1	165	79	21.3	8.4	4.4	4.5	0	0	1	0	0	1	0	0	0	0	0	159	26	5900	12	168	0.44	25.7	3.3	68	5.48	136	5.3	0	0		1510	1700	1730	1810	1650	2060	1387	2700	700	830
328	2	2042	1	0	22.3	68	0	158	68	24	22.3	11.8	8.7	0	0	0	1	0	0	0	0	1	0	0	98	18	14900	9	152	20.49	19.2	2.9	21	0.99	139	5.3	0	0		600	650	2307	1830	2502	3570	3032	3530	2360	3450
329	2	2043	1	0	30	88	1	165	88	15.8	63.8	25.5	10.5	1	0	0	0	1	0	0	0	1	0	0	218	30	4900	8	7.4	13.75	10.3	2.6	104	6.59	131	3.4	0	0		4281	1840	2285	2270	2542	1720	2038	1430	1818	2350
330	2	2044	1	1	1.5	64	1	168	64	23	1.5	1.3	2.6	0	0	0	0	1	0	0	0	0	1	0	144	39	19600	13		17.5	104	1.7	50	6.28	148	8.6	0	0	2	3613	65	328	0
331	2	2045	1	0	15	48	1	175	48	32.9	15	11.8	6.8	0	0	1	1	0	1	1	1	1	0	0	108	24	8100	10		2.95	34	3.1	71		136	5	0	1		329	4200	2220	500	1877	3330	1916	1830	2043	570
332	2	2046	1	0	28.1	67	1	175	67	27.4	28.1	20.9	14.5	0	0	0	1	0	0	0	0	1	0	0	107	15	14100	9	328	33.58	9.9	2.2	23	1.13	132	4.7	0	0		1093	1680	1885	1740	1682	1520	2945	1640	1823	2350
333	2	2047	1	1	0.8	44	1	170	44	27.3	0.8	0.7	1	0	0	0	0	0	0	0	0	0	0	0	164	43	20800	11	253	0.53	273.3	2.5	20	2.86	159	4.9	0	0	1	0	0	2453	15
334	2	2048	0	0	16.3	81	1	171	81	23	16.3	11.1	0	0	0	1	0	0	0	0	1	0	0	0	101	14	6900	13	156	30.02	21.7	3.4	15	0.9	136	3.7	0	0		1359	1120	1770	1440	1742	1910	1504	2000	1796	2790
335	2	2049	0	1	24.8	91	1	165	91	19.5	24.8			0	0	0	0	1	0	0	1	0	0	0	151	13	11000	14	234	3.61	21.1	3.7	14	1.02	120	4.2	0	0		1655	1220	1722	1050	1475	860	1458	940	1590	2180
336	2	2050	0	1	7	84	0	160	84	19.5	7			0	0	1	1	0	1	1	0	1	0	0	144	35	23800	13	92	13.1	87.7	2.6	28		136	4.1	0	1	2	915	500	1070	0	1380	1800	1417	0	727	1200
[truncated: 11 more columns]
